# Supplementary material for: Priority actions for Fusarium head blight resistance in durum wheat: Insights from the wheat initiative
Source: Plant Genome. 2025 Jan 6;18(1):e20539. doi: 10.1002/tpg2.20539 (PMC11701714; doi:10.1002/tpg2.20539)
Supplement: Supplementary file 1 — Supplementary Data_S1. Heritability of FHB traits in durum and bread wheat. [file TPG2-18-e20539-s003.xlsx]

## Sheet: Data_S1
Position paper Fhb durum wheat expert working group, 2024
Heritability of FHB traits in durum and bread wheat
References	Wheata	FHB resistance traitb	H2c
Basnet et al. 2012	BW	IV	0.79	Basnet, B. R., Glover, K. D., Ibrahim, A. M., Yen, Y., and Chao, S. (2012). A QTL on chromosome 2DS of ‘Sumai 3’ increases susceptibility to Fusarium head blight in wheat. Euphytica 186, 91–101. doi: 10.1007/s10681-011-0495-x.
Buerstmayr et al. 2012	DW	FHB severity (AUDPC)	0.76	Buerstmayr, M., Huber, K., Heckmann, J., Steiner, B., Nelson, J. C., and Buerstmayr, H. 2012. Mapping of QTL for Fusarium head blight resistance and morphological and developmental traits in three backcross populations derived from Triticum dicoccum × Triticum durum. Theor. Appl. Genet. 125:1751-1765.
Buerstmayr et al. 2013	DW	FHB index	0.84	Buerstmayr, M., Alimari, A., Steiner, B., and H, B. 2013. Genetic mapping of QTL for resistance to Fusarium head blight spread (type 2 resistance) in a Triticum dicoccoides × Triticum durum backcross-derived population. Theor. Appl. Genet. 126:2825–2834.
Buerstmayr et al. 2013	DW	FHB severity	0.84	Buerstmayr, M., Alimari, A., Steiner, B., and H, B. 2013. Genetic mapping of QTL for resistance to Fusarium head blight spread (type 2 resistance) in a Triticum dicoccoides × Triticum durum backcross-derived population. Theor. Appl. Genet. 126:2825–2834.
Ghavami et al. 2011	DW	II	0.81	Ghavami F, Elias EM, Mamidi S, Ansari O, Sargolzaei M, Adhikari T, Mergoum M, Kianian SF (2011) Mixed model association mapping for Fusarium head blight resistance in tunisian-derived durum wheat populations. G3-Genes Genomes Genetics 1:209-218. doi:10.1534/g3.111.000489
Giancaspro et al. 2016	DW	FHB incidence	0.92	Giancaspro, A., Giove, S. L., Zito, D., Blanco, A., & Gadaleta, A. (2016). Mapping QTLs for Fusarium head blight resistance in an interspecific wheat population. Frontiers Plant Sci. 7, 1381. doi: 10.3389/fpls.2016.01381
Giancaspro et al. 2016	DW	FHB severity	0.82	Giancaspro, A., Giove, S. L., Zito, D., Blanco, A., & Gadaleta, A. (2016). Mapping QTLs for Fusarium head blight resistance in an interspecific wheat population. Frontiers Plant Sci. 7, 1381. doi: 10.3389/fpls.2016.01381
Goddard et al. 2021	BW	FHB severity	0.74	Goddard, R., Steed, A., Scheeren, P. L., Maciel, J. L. N., Caierão, E., Torres, G. A. M., et al. (2021) Identification of Fusarium head blight resistance loci in two Brazilian wheat mapping populations. PLoS ONE 16(3): e0248184. https://doi.org/10.1371/journal.pone.0248184.
Goddard et al. 2021	BW	III	0.62	Goddard, R., Steed, A., Scheeren, P. L., Maciel, J. L. N., Caierão, E., Torres, G. A. M., et al. (2021) Identification of Fusarium head blight resistance loci in two Brazilian wheat mapping populations. PLoS ONE 16(3): e0248184. https://doi.org/10.1371/journal.pone.0248184.
Häberle et al. 2009	BW	FHB severity	0.9	Häberle, J., Schweizer, G., Schondelmaier, J., Zimmermann, G., and Hartl, L. (2009). Mapping of QTL for resistance against Fusarium head blight in the winter wheat population Pelikan//Bussard/Ning8026. Plant Breed. 128, 27–35. doi: 10.1111/j.1439-0523.2008.01540.x.
Haile et al. 2023	DW	FHB severity	0.61	Haile JK, Sertse D, N'Diaye A, Klymiuk V, Wiebe K, Ruan YF, Chawla HS, Henriquez MA, Wang LP, Kutcher HR, Steiner B, Buerstmayr H, Pozniak CJ (2023) Multi-locus genome-wide association studies reveal the genetic architecture of Fusarium head blight resistance in durum wheat. Frontiers in Plant Science 14. doi:10.3389/fpls.2023.1182548
Haile et al. 2023	DW	FHB incidence	0.38	Haile JK, Sertse D, N'Diaye A, Klymiuk V, Wiebe K, Ruan YF, Chawla HS, Henriquez MA, Wang LP, Kutcher HR, Steiner B, Buerstmayr H, Pozniak CJ (2023) Multi-locus genome-wide association studies reveal the genetic architecture of Fusarium head blight resistance in durum wheat. Frontiers in Plant Science 14. doi:10.3389/fpls.2023.1182548
Haile et al. 2023	DW	III	0.86	Haile JK, Sertse D, N'Diaye A, Klymiuk V, Wiebe K, Ruan YF, Chawla HS, Henriquez MA, Wang LP, Kutcher HR, Steiner B, Buerstmayr H, Pozniak CJ (2023) Multi-locus genome-wide association studies reveal the genetic architecture of Fusarium head blight resistance in durum wheat. Frontiers in Plant Science 14. doi:10.3389/fpls.2023.1182548
Haile et al. 2023	DW	IV	0.65	Haile JK, Sertse D, N'Diaye A, Klymiuk V, Wiebe K, Ruan YF, Chawla HS, Henriquez MA, Wang LP, Kutcher HR, Steiner B, Buerstmayr H, Pozniak CJ (2023) Multi-locus genome-wide association studies reveal the genetic architecture of Fusarium head blight resistance in durum wheat. Frontiers in Plant Science 14. doi:10.3389/fpls.2023.1182548
He et al. 2016	BW	II	0.65	He, X., Lillemo, M., Shi, J., Wu, J., Bjornstad, A., Belova, T., et al. (2016). QTL characterization of Fusarium head blight resistance in CIMMYT bread wheat line Soru# 1. PLoS ONE 11:0158052. doi: 10.1371/journal.pone.0158052.
He et al. 2016	BW	III	0.57	He, X., Lillemo, M., Shi, J., Wu, J., Bjornstad, A., Belova, T., et al. (2016). QTL characterization of Fusarium head blight resistance in CIMMYT bread wheat line Soru# 1. PLoS ONE 11:0158052. doi: 10.1371/journal.pone.0158052.
He et al. 2016	BW	II	0.85	He, X., Lillemo, M., Shi, J., Wu, J., Bjornstad, A., Belova, T., et al. (2016). QTL characterization of Fusarium head blight resistance in CIMMYT bread wheat line Soru# 1. PLoS ONE 11:0158052. doi: 10.1371/journal.pone.0158052.
He et al. 2016	BW	II	0.34	He, X., Lillemo, M., Shi, J., Wu, J., Bjornstad, A., Belova, T., et al. (2016). QTL characterization of Fusarium head blight resistance in CIMMYT bread wheat line Soru# 1. PLoS ONE 11:0158052. doi: 10.1371/journal.pone.0158052.
He et al. 2016	BW	IV	0.89	He, X., Lillemo, M., Shi, J., Wu, J., Bjornstad, A., Belova, T., et al. (2016). QTL characterization of Fusarium head blight resistance in CIMMYT bread wheat line Soru# 1. PLoS ONE 11:0158052. doi: 10.1371/journal.pone.0158052.
Jayatilake et al. 2011	BW	FHB index	0.71	Jayatilake, D. V., Bai, G. H., and Dong, Y. H. (2011). A novel quantitative trait locus for Fusarium head blight resistance in chromosome 7A of wheat. Theor. Appl. Genet. 122, 1189–1198. doi: 10.1007/s00122-010-1523-2.
Jiang et al. 2007a	BW	III	0.705	Jiang, G. L., Dong, Y., Shi, J., and Ward, R. W. (2007a). QTL analysis of resistance to Fusarium head blight in the novel wheat germplasm CJ 9306. II. Resistance to deoxynivalenol accumulation and grain yield loss. Theor. Appl. Genet. 115, 1043–1052. doi: 10.1007/s00122-007-0630-1.
Jiang et al. 2007b	BW	FHB index	0.87	Jiang, P., Zhang, X., Wu, L., He, Y., Zhuang, W., Cheng, X., Ge, W., Ma, H. and Kong, L. (2020b), A novel QTL on chromosome 5AL of Yangmai 158 increases resistance to Fusarium head blight in wheat. Plant Pathol. 69: 249-258. https://doi.org/10.1111/ppa.13130.
Jiang et al. 2007b	BW	II	0.85	Jiang, P., Zhang, X., Wu, L., He, Y., Zhuang, W., Cheng, X., Ge, W., Ma, H. and Kong, L. (2020b), A novel QTL on chromosome 5AL of Yangmai 158 increases resistance to Fusarium head blight in wheat. Plant Pathol. 69: 249-258. https://doi.org/10.1111/ppa.13130.
Kirana et al. 2023	DW	FHB severity (AUDPC)	0.84	Kirana RP, Michel S, Moreno-Amores J, Prat N, Lemmens M, Buerstmayr M, Buerstmayr H, Steiner B (2023a) Pyramiding Fusarium head blight resistance QTL from T. aestivum, T. dicoccum and T. dicoccoides in durum wheat. Theor. Appl. Genet. 136. doi:10.1007/s00122-023-04426-7
Li et al. 2011	BW	FHB index	0.619	Li, T., Bai, G., Wu, S., and Gu, S. (2011). Quantitative trait loci for resistance to Fusarium head blight in a Chinese wheat landrace Haiyanzhong. Theor. Appl. Genet. 122, 1497–1502. doi: 10.1007/s00122-011-1549-0.
Li et al. 2011	BW	FHB index	0.501	Li, T., Bai, G., Wu, S., and Gu, S. (2011). Quantitative trait loci for resistance to Fusarium head blight in a Chinese wheat landrace Haiyanzhong. Theor. Appl. Genet. 122, 1497–1502. doi: 10.1007/s00122-011-1549-0.
Lu et al. 2012	BW	FHB spawn	0.14	Lu, Q., Lillemo, M., Skinnes, H., He, X., Shi, J., Ji, F., et al. (2012). Anther extrusion and plant height are associated with Type I resistance to Fusarium head blight in bread wheat line ‘Shanghai-3/Catbird’. Theor. Appl. Genet. 126, 317–334. doi: 10.1007/s00122-012-1981-9.
Lu et al. 2012	BW	FHB spray	0.57	Lu, Q., Lillemo, M., Skinnes, H., He, X., Shi, J., Ji, F., et al. (2012). Anther extrusion and plant height are associated with Type I resistance to Fusarium head blight in bread wheat line ‘Shanghai-3/Catbird’. Theor. Appl. Genet. 126, 317–334. doi: 10.1007/s00122-012-1981-9.
Lu et al. 2012	BW	III	0.7	Lu, Q., Lillemo, M., Skinnes, H., He, X., Shi, J., Ji, F., et al. (2012). Anther extrusion and plant height are associated with Type I resistance to Fusarium head blight in bread wheat line ‘Shanghai-3/Catbird’. Theor. Appl. Genet. 126, 317–334. doi: 10.1007/s00122-012-1981-9.
Lu et al. 2012	BW	IV	0.6	Lu, Q., Lillemo, M., Skinnes, H., He, X., Shi, J., Ji, F., et al. (2012). Anther extrusion and plant height are associated with Type I resistance to Fusarium head blight in bread wheat line ‘Shanghai-3/Catbird’. Theor. Appl. Genet. 126, 317–334. doi: 10.1007/s00122-012-1981-9.
Lu et al. 2012	BW	II	0.57	Lu, Q., Lillemo, M., Skinnes, H., He, X., Shi, J., Ji, F., et al. (2012). Anther extrusion and plant height are associated with Type I resistance to Fusarium head blight in bread wheat line ‘Shanghai-3/Catbird’. Theor. Appl. Genet. 126, 317–334. doi: 10.1007/s00122-012-1981-9.
Ma et al. 2006b	BW	FHB index	0.74	Ma, H. X., Zhang, K. M., Gao, L., Bai, G. H., Chen, H. G., Cai, Z. X., et al. (2006b). Quantitative trait loci for resistance to Fusarium head blight and deoxynivalenol accumulation in Wangshuibai wheat under field conditions. Plant Pathol. 55, 739–745. doi: 10.1111/j.1365-3059.2006.01447.x
Ma et al. 2006b	BW	III	0.78	Ma, H. X., Zhang, K. M., Gao, L., Bai, G. H., Chen, H. G., Cai, Z. X., et al. (2006b). Quantitative trait loci for resistance to Fusarium head blight and deoxynivalenol accumulation in Wangshuibai wheat under field conditions. Plant Pathol. 55, 739–745. doi: 10.1111/j.1365-3059.2006.01447.x
Miedaner et al. 2017	DW	FHB severity	0.89	Miedaner T, Sieber AN, Desaint H, Buerstmayr H, Longin CFH, Wuerschum T (2017) The potential of genomic-assisted breeding to improve Fusarium head blight resistance in winter durum wheat. Plant Breeding 136:610-619. doi:10.1111/pbr.12515
Paillard et al. 2004	BW	FHB index (AUDPC)	0.91	Paillard, S., Schnurbusch, T., Tiwari, R., Messmer, M., Winzeler, M., Keller, B., et al. (2004). QTL analysis of resistance to Fusarium head blight in Swiss winter wheat (Triticum aestivum L.). Theor. Appl. Genet. 109, 323–332. doi: 10.1007/s00122-004-1628-6.
Pirseyedi et al. 2019	DW	FHB severity	0.2315	Pirseyedi, S.M., Kumar, A., Ghavami, F. et al. Mapping QTL for Fusarium head blight resistance in a tunisian-derived durum wheat population (2019). Cereal Res. Comm. 47, 78–87.
Pirseyedi et al. 2019	DW	FHB severity	0.4444	Pirseyedi, S.M., Kumar, A., Ghavami, F. et al. Mapping QTL for Fusarium head blight resistance in a tunisian-derived durum wheat population (2019). Cereal Res. Comm. 47, 78–87.
Prat et al. 2017	DW	FHB severity (AUDPC)	0.89	Prat N, Guilbert C, Prah U, Wachter E, Steiner B, Langin T, Robert O, Buerstmayr H (2017) QTL mapping of Fusarium head blight resistance in three related durum wheat populations. Theor. Appl. Genet. 130:13-27. doi:10.1007/s00122-016-2785-0
Prat et al. 2017	DW	I	0.51	Prat N, Guilbert C, Prah U, Wachter E, Steiner B, Langin T, Robert O, Buerstmayr H (2017) QTL mapping of Fusarium head blight resistance in three related durum wheat populations. Theor. Appl. Genet. 130:13-27. doi:10.1007/s00122-016-2785-0
Prat et al. 2017	DW	FHB severity (AUDPC)	0.74	Prat N, Guilbert C, Prah U, Wachter E, Steiner B, Langin T, Robert O, Buerstmayr H (2017) QTL mapping of Fusarium head blight resistance in three related durum wheat populations. Theor. Appl. Genet. 130:13-27. doi:10.1007/s00122-016-2785-0
Rana et al. 2020	BW	FHB index	0.79	Rana, U. S. (2020). Genetic mapping of quantitative trait loci conditioning fusarium head blight resistance in hard winter wheat. [Order No. 28156662]. Kansas State University.
Ruan et al. 2012	DW	FHB severity	0.552	Ruan YF, Comeau A, Langevin F, Hucl P, Clarke JM, Brule-Babel A, Pozniak CJ (2012) Identification of novel QTL for resistance to Fusarium head blight in a tetraploid wheat population. Genome 55:853-864. doi:10.1139/gen-2012-0110
Ruan et al. 2012	DW	FHB incidence	0.235	Ruan YF, Comeau A, Langevin F, Hucl P, Clarke JM, Brule-Babel A, Pozniak CJ (2012) Identification of novel QTL for resistance to Fusarium head blight in a tetraploid wheat population. Genome 55:853-864. doi:10.1139/gen-2012-0110
Ruan et al. 2012	DW	FHB visual rating index	0.569	Ruan YF, Comeau A, Langevin F, Hucl P, Clarke JM, Brule-Babel A, Pozniak CJ (2012) Identification of novel QTL for resistance to Fusarium head blight in a tetraploid wheat population. Genome 55:853-864. doi:10.1139/gen-2012-0110
Ruan et al. 2012	DW	FHB severity	0.836	Ruan YF, Comeau A, Langevin F, Hucl P, Clarke JM, Brule-Babel A, Pozniak CJ (2012) Identification of novel QTL for resistance to Fusarium head blight in a tetraploid wheat population. Genome 55:853-864. doi:10.1139/gen-2012-0110
Ruan et al. 2020	DW	FHB incidence	0.82	Ruan Y, Zhang W, Knox RE, Berraies S, Campbell HL, Ragupathy R, Boyle K, Polley B, Henriquez MA, Burt A, Kumar S, Cuthbert RD, Fobert PR, Buerstmayr H and DePauw RM (2020) Characterization of the Genetic Architecture for Fusarium Head Blight Resistance in Durum Wheat: The Complex Association of Resistance, Flowering Time, and Height Genes. Front. Plant Sci. 11:592064.
Ruan et al. 2020	DW	FHB severity	0.86	Ruan Y, Zhang W, Knox RE, Berraies S, Campbell HL, Ragupathy R, Boyle K, Polley B, Henriquez MA, Burt A, Kumar S, Cuthbert RD, Fobert PR, Buerstmayr H and DePauw RM (2020) Characterization of the Genetic Architecture for Fusarium Head Blight Resistance in Durum Wheat: The Complex Association of Resistance, Flowering Time, and Height Genes. Front. Plant Sci. 11:592064.
Ruan et al. 2020	DW	FHB incidence	0.86	Ruan Y, Zhang W, Knox RE, Berraies S, Campbell HL, Ragupathy R, Boyle K, Polley B, Henriquez MA, Burt A, Kumar S, Cuthbert RD, Fobert PR, Buerstmayr H and DePauw RM (2020) Characterization of the Genetic Architecture for Fusarium Head Blight Resistance in Durum Wheat: The Complex Association of Resistance, Flowering Time, and Height Genes. Front. Plant Sci. 11:592064.
Ruan et al. 2020	DW	FHB severity	0.77	Ruan Y, Zhang W, Knox RE, Berraies S, Campbell HL, Ragupathy R, Boyle K, Polley B, Henriquez MA, Burt A, Kumar S, Cuthbert RD, Fobert PR, Buerstmayr H and DePauw RM (2020) Characterization of the Genetic Architecture for Fusarium Head Blight Resistance in Durum Wheat: The Complex Association of Resistance, Flowering Time, and Height Genes. Front. Plant Sci. 11:592064.
Ruan et al. 2020	DW	FHB incidence	0.6	Ruan Y, Zhang W, Knox RE, Berraies S, Campbell HL, Ragupathy R, Boyle K, Polley B, Henriquez MA, Burt A, Kumar S, Cuthbert RD, Fobert PR, Buerstmayr H and DePauw RM (2020) Characterization of the Genetic Architecture for Fusarium Head Blight Resistance in Durum Wheat: The Complex Association of Resistance, Flowering Time, and Height Genes. Front. Plant Sci. 11:592064.
Ruan et al. 2020	DW	FHB severity	0.59	Ruan Y, Zhang W, Knox RE, Berraies S, Campbell HL, Ragupathy R, Boyle K, Polley B, Henriquez MA, Burt A, Kumar S, Cuthbert RD, Fobert PR, Buerstmayr H and DePauw RM (2020) Characterization of the Genetic Architecture for Fusarium Head Blight Resistance in Durum Wheat: The Complex Association of Resistance, Flowering Time, and Height Genes. Front. Plant Sci. 11:592064.
Semagn et al. 2007	BW	FHB severity	0.91	Semagn, K., Skinnes, H., Bjørnstad, Å., Marøy, A. G., and Tarkegne, Y. (2007). Quantitative trait loci controlling Fusarium head blight resistance and low deoxynivalenol content in hexaploid wheat population from ‘Arina’ and NK93604. Crop Sci. 47, 294–303. doi: 10.2135/cropsci2006.02.0095.
Semagn et al. 2023	BW	FHB incidence	0.79	Semagn K., Henriquez M. A., Iqbal M., Brûlé-Babel A. L., Strenzke K., Ciechanowska I., Navabi A., N’Diaye A., Pozniak C., Spaner D. (2023). Identification of Fusarium head blight sources of resistance and associated QTLs in historical and modern Canadian spring wheat. Front. Plant Sci. 14. https://doi.org/10.3389/fpls.2023.1190358.
Semagn et al. 2023	BW	FHB severity	0.86	Semagn K., Henriquez M. A., Iqbal M., Brûlé-Babel A. L., Strenzke K., Ciechanowska I., Navabi A., N’Diaye A., Pozniak C., Spaner D. (2023). Identification of Fusarium head blight sources of resistance and associated QTLs in historical and modern Canadian spring wheat. Front. Plant Sci. 14. https://doi.org/10.3389/fpls.2023.1190358.
Semagn et al. 2023	BW	FHB visual rating index	0.84	Semagn K., Henriquez M. A., Iqbal M., Brûlé-Babel A. L., Strenzke K., Ciechanowska I., Navabi A., N’Diaye A., Pozniak C., Spaner D. (2023). Identification of Fusarium head blight sources of resistance and associated QTLs in historical and modern Canadian spring wheat. Front. Plant Sci. 14. https://doi.org/10.3389/fpls.2023.1190358.
Srinivasachary et al. 2008	BW	FHB severity (AUDPC)	0.41	Srinivasachary, Gosman, N., Steed, A., Simmonds, J., Leverington-Waite, M., Wang, Y., et al. (2008). Susceptibility to Fusarium head blight is associated with the Rht-D1b semi-dwarfing allele in wheat. Theor. Appl. Genet. 116, 1145–1153. doi: 10.1007/s00122-008-0742-2.
Steiner et al. 2004	BW	FHB severity (AUDPC)	0.77	Steiner, B., Lemmens, M., Griesser, M., Scholz, U., Schondelmaier, J., and Buerstmayr, H. (2004). Molecular mapping of resistance to Fusarium head blight in the spring wheat cultivar Frontana. Theor. Appl. Genet. 109, 215–224. doi: 10.1007/s00122-004-1620-1.
Steiner et al. 2004	BW	I	0.75	Steiner, B., Lemmens, M., Griesser, M., Scholz, U., Schondelmaier, J., and Buerstmayr, H. (2004). Molecular mapping of resistance to Fusarium head blight in the spring wheat cultivar Frontana. Theor. Appl. Genet. 109, 215–224. doi: 10.1007/s00122-004-1620-1.
Steiner et al. 2019	DW	FHB severity AUDPC	0.79	Steiner B, Michel S, Maccaferri M, Lemmens M, Tuberosa R, Buerstmayr H (2019) Exploring and exploiting the genetic variation of Fusarium head blight resistance for genomic-assisted breeding in the elite durum wheat gene pool. Theor. Appl. Genet. 132:969-988. doi:10.1007/s00122-018-3253-9
Szabó-Hevér et al. 2012	BW	FHB severity	0.64	Szabó-Hevér, Á., Lehoczki-Krsjak, S., Tóth, B., Purnhauser, L., Buerstmayr, H., Steiner, B., et al. (2012). Identification and validation of Fusarium head blight and Fusarium-damaged kernel QTL in a Frontana/Remus DH mapping population. Can. J. Plant Pathol. 34, 224–238. doi: 10.1080/07060661.2012.676571.
Szabó-Hevér et al. 2012	BW	IV	0.74	Szabó-Hevér, Á., Lehoczki-Krsjak, S., Tóth, B., Purnhauser, L., Buerstmayr, H., Steiner, B., et al. (2012). Identification and validation of Fusarium head blight and Fusarium-damaged kernel QTL in a Frontana/Remus DH mapping population. Can. J. Plant Pathol. 34, 224–238. doi: 10.1080/07060661.2012.676571.
Szabó-Hevér et al. 2014	BW	FHB severity	0.89	Agnes SH, Szabolcs LK, Mónika V, László P, János P, Csaba L and Akos M. (2014), Differential influence of QTL linked to Fusarium head blight, Fusarium-damaged kernel, deoxynivalenol contents and associated morphological traits in a Frontana-derived wheat population. Euphytica, 200, 9-26. doi: 10.1007/s10681-014-1124-2
Szabó-Hevér et al. 2014	BW	IV	0.82	Agnes SH, Szabolcs LK, Mónika V, László P, János P, Csaba L and Akos M. (2014), Differential influence of QTL linked to Fusarium head blight, Fusarium-damaged kernel, deoxynivalenol contents and associated morphological traits in a Frontana-derived wheat population. Euphytica, 200, 9-26. doi: 10.1007/s10681-014-1124-2
Thambugala et al. 2020	BW	FHB incidence	0.86	Thambugala, D., Brûlé-Babel, A.L., Blackwell, B.A. et al. (2020). Genetic analyses of native Fusarium head blight resistance in two spring wheat populations identifies QTL near the B1, Ppd-D1, Rht-1, Vrn-1, Fhb1, Fhb2, and Fhb5 loci. Theor. Appl. Genet. 133, 2775–2796. https://doi.org/10.1007/s00122-020-03631-y.
Thambugala et al. 2020	BW	FHB severity	0.81	Thambugala, D., Brûlé-Babel, A.L., Blackwell, B.A. et al. (2020). Genetic analyses of native Fusarium head blight resistance in two spring wheat populations identifies QTL near the B1, Ppd-D1, Rht-1, Vrn-1, Fhb1, Fhb2, and Fhb5 loci. Theor. Appl. Genet. 133, 2775–2796. https://doi.org/10.1007/s00122-020-03631-y.
Thambugala et al. 2020	BW	FHB visual rating index	0.84	Thambugala, D., Brûlé-Babel, A.L., Blackwell, B.A. et al. (2020). Genetic analyses of native Fusarium head blight resistance in two spring wheat populations identifies QTL near the B1, Ppd-D1, Rht-1, Vrn-1, Fhb1, Fhb2, and Fhb5 loci. Theor. Appl. Genet. 133, 2775–2796. https://doi.org/10.1007/s00122-020-03631-y.
Thambugala et al. 2020	BW	III	0.82	Thambugala, D., Brûlé-Babel, A.L., Blackwell, B.A. et al. (2020). Genetic analyses of native Fusarium head blight resistance in two spring wheat populations identifies QTL near the B1, Ppd-D1, Rht-1, Vrn-1, Fhb1, Fhb2, and Fhb5 loci. Theor. Appl. Genet. 133, 2775–2796. https://doi.org/10.1007/s00122-020-03631-y.
Yu et al. 2008	BW	I	0.41	Yu, J. B., Bai, G. H., Zhou, W. C., Dong, Y. H., & Kolb, F. L. (2008). Quantitative trait loci for Fusarium head blight resistance in a recombinant inbred population of Wangshuibai/Wheaton. Phytopathology, 98(1), 87-94. https://doi.org/10.1094/PHYTO-98-1-0087
Yu et al. 2008	BW	FHB index	0.61	Yu, J. B., Bai, G. H., Zhou, W. C., Dong, Y. H., & Kolb, F. L. (2008). Quantitative trait loci for Fusarium head blight resistance in a recombinant inbred population of Wangshuibai/Wheaton. Phytopathology, 98(1), 87-94. https://doi.org/10.1094/PHYTO-98-1-0087
Yu et al. 2008	BW	III	0.67	Yu, J. B., Bai, G. H., Zhou, W. C., Dong, Y. H., & Kolb, F. L. (2008). Quantitative trait loci for Fusarium head blight resistance in a recombinant inbred population of Wangshuibai/Wheaton. Phytopathology, 98(1), 87-94. https://doi.org/10.1094/PHYTO-98-1-0087
Zhao et al. 2018	DW	FHB severity	0.47	Zhao, M. X., Leng, Y. Q., Chao, S. M., Xu, S. S., & Zhong, S. B. (2018). Molecular mapping of QTL for Fusarium head blight resistance introgressed into durum wheat. Theor. Appl. Genet. 131(9), 1939–1951. doi: 10.1007/s00122-018-3124-4
Zhao et al. 2018	DW	III	0.56	Zhao, M. X., Leng, Y. Q., Chao, S. M., Xu, S. S., & Zhong, S. B. (2018). Molecular mapping of QTL for Fusarium head blight resistance introgressed into durum wheat. Theor. Appl. Genet. 131(9), 1939–1951. doi: 10.1007/s00122-018-3124-4
Zhou et al. 2004	BW	II	0.91	Zhou, W.C., Kolb, F.L., Yu, J., Bai, G., Larry, L., and Domier, L.L. Molecular characterization of Fusarium head blight resistance in Wangshuibai with simple sequence repeat and amplified fragment length polymorphism markers. Genome 2004 47 1137–1143.
Zhu et al. 2015	BW	FHB index	0.46	Zhu, Z., Bonnett, D., Ellis, M., He, X., Heslot, N., Dreisigacker, S., et al. (2015). Characterization of Fusarium head blight resistance in a CIMMYT synthetic-derived bread wheat line. Euphytica 208, 367–375. doi: 10.1007/s10681-015-1612-z.
Footnotes
aBW= bread wheat; DW= durum wheat
bType I resistance: a mechanism targeted to the initial infection of the pathogen at floret level; Type II resistance: targeted to the subsequent spread throughout the spike once Fusarium has already successfully infected the first spikelet; Type III resistance: barriers to the accumulation of mycotoxins; Type IV resistance: targeted to kernel infection; Type V resistance: to yield performance; F…
cBroad-sense heritability
