# Supplementary material for: Priority actions for Fusarium head blight resistance in durum wheat: Insights from the wheat initiative
Source: Plant Genome. 2025 Jan 6;18(1):e20539. doi: 10.1002/tpg2.20539 (PMC11701714; doi:10.1002/tpg2.20539)
Supplement: Supplementary file 3 — Supplementary Data_S3. Projection of durum and bread wheat major and minor QTL and genes related to FHB response. [file TPG2-18-e20539-s001.xlsx]

## Sheet: Data_S3
Position paper Fhb durum wheat expert working group, 2024
Projection of durum and bread wheat major and minor QTLs and genes related to FHB response
Major and minor QTLs and Genes Code (projected)a	Wheatb	Method of mapping	Manuscriptc	Referencesd	FHB resistance traite	CHR	LOD	R2(%)	Peak marker ID	Peak on genome (bp)	CI start (bp)f	CI end (bp)f	Chromosomal partitioning
Fhb1	BW	NA	NA	Cuthbert, P. A., Somers, D. J., Thomas, J., Cloutier, S., Brûlé-Babel, A. (2006). Fine mapping Fhb1, a major gene controlling fusarium head blight resistance in bread wheat (Triticum aestivum L.). Theor. Appl. Genet. 112: 1465-72.	Type II & III	3B	NA	NA	NA	NA	9104816	19070198	3B-inter1
Fhb1- TaHRC	BW	NA	NA	TraesCS3B02G019900.1/TRITD3Bv1G005320	gene	3B	NA	NA	NA	NA	10583255	10584024	3B-inter1
Fhb2	BW	NA	NA	Cuthbert, P. A., Somers, D. J., Brûlé-Babel, A. (2007). Mapping of Fhb2 on chromosome 6BS: a gene controlling Fusarium head blight field resistance in bread wheat (Triticum aestivum L.). Theor Appl Genet. 114:429–37.	Type II	6B	NA	NA	NA	NA	140940248	263779638	6B-inter1
Fhb3	BW	NA	NA	Qi, L. L., Pumphrey, M. O., Friebe, B., Chen, P. D., & Gill, B.S. (2008). Molecular cytogenetic characterization of alien introgressions with gene Fhb3 for resistance to Fusarium head blight disease of wheat. Theor. Appl. Genet. 117, 1155-1166	Type II	7A	NA	NA	NA	NA	54002066	95498168	7A-inter2
Fhb4	BW	NA	NA	Xue, S., Li, G., Jia, H., Xu, F., Lin, F., Tang, M., ... & Ma, Z. (2010). Fine mapping Fhb4, a major QTL conditioning resistance to Fusarium infection in bread wheat (Triticum aestivum L.). Theor. Appl. Genet. 121, 147-156.	Type I	4B	NA	NA	NA	NA	611967772	630475436	4B-inter2
Fhb5	BW	NA	NA	Xue, S., Xu, F., Tang, M., Zhou, Y., Li, G., An, X., ... & Ma, Z. (2011). Precise mapping Fhb5, a major QTL conditioning resistance to Fusarium infection in bread wheat (Triticum aestivum L.). Theor. Appl. Genet. 123, 1055-1063.	Type I	5A	NA	NA	NA	NA	87381534	205870200	5A-C
Fhb6	BW	NA	NA	Cainong, J. C., Bockus, W. W., Feng, Y., Chen, P., Qi, L., Sehgal, S. K., Danilova, T.V., Koo, D.-H., Friebe, B., Gill, B. S. (2015). Chromosome engineering, mapping, and transferring of resistance to Fusarium head blight disease from Elymus tsukushiensis into wheat. Theor. Appl. Genet. 128, 1019-1027. doi: 10.1007/s00122-015-2485-1	Type II	1A	NA	NA	NA	NA	10122307	24395351	1A-R1
Fhb7-GST	BW	NA	NA	TraesCS7A02G059100	gene	7A	NA	NA	NA	NA	25775162	25775745	7A-R1
VRN1_A1	BW	NA	NA	TRITD5Av1G204680	gene	5A	NA	NA	NA	NA	549156184	549152139	5A-R2
VRN1_B1	BW	NA	NA	TRITD5Bv1G200510	gene	5B	NA	NA	NA	NA	570831870	570844281	5B-R2
Vrn-B3/FT	BW	NA	NA	TRITD7Bv1G003900	gene	7B	NA	NA	NA	NA	9125445	9126704	7B-R1
Ppd-A1	BW	NA	NA	TRITD2Av1G019250	gene	2A	NA	NA	NA	NA	36566524	36570883	2A-R1
QTL312	DW	Linkage mapping	Sari E, Berraies S, Knox RE, Singh AK, Ruan Y, Cuthbert RD, Pozniak CJ, Henriquez MA, Kumar S, Burt AJ, N'Diaye A, Konkin DJ, Cabral AL, Campbell HL, Wiebe K, Condie J, Lokuruge P, Meyer B, Fedak G, Clarke FR, Clarke JM, Somers DJ, Fobert PR (2018) High density genetic mapping of Fusarium head blight resistance QTL in tetraploid wheat. PLoS One 13:e0204362. doi:10.1371/journal.pone.0204362	Sari E, Berraies S, Knox RE, Singh AK, Ruan Y, Cuthbert RD, Pozniak CJ, Henriquez MA, Kumar S, Burt AJ, N'Diaye A, Konkin DJ, Cabral AL, Campbell HL, Wiebe K, Condie J, Lokuruge P, Meyer B, Fedak G, Clarke FR, Clarke JM, Somers DJ, Fobert PR (2018) High density genetic mapping of Fusarium head blight resistance QTL in tetraploid wheat. PLoS One 13:e0204362. doi:10.1371/journal.pone.0204362	FHB severity	1A	3.8	16.1	IWB65373	4614159	1100694	10563950	1A-R1
QTL311	DW	Linkage mapping	Sari E, Berraies S, Knox RE, Singh AK, Ruan Y, Cuthbert RD, Pozniak CJ, Henriquez MA, Kumar S, Burt AJ, N'Diaye A, Konkin DJ, Cabral AL, Campbell HL, Wiebe K, Condie J, Lokuruge P, Meyer B, Fedak G, Clarke FR, Clarke JM, Somers DJ, Fobert PR (2018) High density genetic mapping of Fusarium head blight resistance QTL in tetraploid wheat. PLoS One 13:e0204362. doi:10.1371/journal.pone.0204362	Sari E, Berraies S, Knox RE, Singh AK, Ruan Y, Cuthbert RD, Pozniak CJ, Henriquez MA, Kumar S, Burt AJ, N'Diaye A, Konkin DJ, Cabral AL, Campbell HL, Wiebe K, Condie J, Lokuruge P, Meyer B, Fedak G, Clarke FR, Clarke JM, Somers DJ, Fobert PR (2018) High density genetic mapping of Fusarium head blight resistance QTL in tetraploid wheat. PLoS One 13:e0204362. doi:10.1371/journal.pone.0204362	FHB incidence	1A	3	11.3	IWB8696	7211241	1100694	11419146	1A-R1
QTL310	DW	Linkage mapping	Sari E, Berraies S, Knox RE, Singh AK, Ruan Y, Cuthbert RD, Pozniak CJ, Henriquez MA, Kumar S, Burt AJ, N'Diaye A, Konkin DJ, Cabral AL, Campbell HL, Wiebe K, Condie J, Lokuruge P, Meyer B, Fedak G, Clarke FR, Clarke JM, Somers DJ, Fobert PR (2018) High density genetic mapping of Fusarium head blight resistance QTL in tetraploid wheat. PLoS One 13:e0204362. doi:10.1371/journal.pone.0204362	Sari E, Berraies S, Knox RE, Singh AK, Ruan Y, Cuthbert RD, Pozniak CJ, Henriquez MA, Kumar S, Burt AJ, N'Diaye A, Konkin DJ, Cabral AL, Campbell HL, Wiebe K, Condie J, Lokuruge P, Meyer B, Fedak G, Clarke FR, Clarke JM, Somers DJ, Fobert PR (2018) High density genetic mapping of Fusarium head blight resistance QTL in tetraploid wheat. PLoS One 13:e0204362. doi:10.1371/journal.pone.0204362	FHB incidence	1A	6	26.8	IWB7470	7558330	1241453	10414369	1A-R1
QTL45	BW	Linkage mapping	Venske, E., Dos Santos, R. S., Farias, D. D. R., Rother, V., da Maia, L. C., Pegoraro, C., Costa de Oliveira, A. (2019). Meta-Analysis of the QTLome of Fusarium Head Blight Resistance in Bread Wheat: Refining the Current Puzzle. Front. Plant Sci. 10, 727. https://doi.org/10.3389/fpls.2019.00727.	Holzapfel, J., Voss, H. H., Miedaner, T., Korzun, V., Häberle, J., Schweizer, G., et al. (2008). Inheritance of resistance to Fusarium head blight in three European winter wheat populations. Theor. Appl. Genet. 117, 1119–1128. doi: 10.1007/s00122-008-0850-z.	Type II	1A	8.1	2.3	IWA4033	10696533	940814	34507435	1A-R1
QTL47	BW	Linkage mapping	Venske, E., Dos Santos, R. S., Farias, D. D. R., Rother, V., da Maia, L. C., Pegoraro, C., Costa de Oliveira, A. (2019). Meta-Analysis of the QTLome of Fusarium Head Blight Resistance in Bread Wheat: Refining the Current Puzzle. Front. Plant Sci. 10, 727. https://doi.org/10.3389/fpls.2019.00727.	Li, T., Bai, G., Wu, S., and Gu, S. (2011). Quantitative trait loci for resistance to Fusarium head blight in a Chinese wheat landrace Haiyanzhong. Theor. Appl. Genet. 122, 1497–1502. doi: 10.1007/s00122-011-1549-0.	Type II	1A	2.85	5.5	IWB26930	11093417	4902350	25523936	1A-R1
QTL1	DW	Association mapping	Ruan Y, Zhang W, Knox RE, Berraies S, Campbell HL, Ragupathy R, Boyle K, Polley B, Henriquez MA, Burt A, Kumar S, Cuthbert RD, Fobert PR, Buerstmayr H and DePauw RM (2020) Characterization of the Genetic Architecture for Fusarium Head Blight Resistance in Durum Wheat: The Complex Association of Resistance, Flowering Time, and Height Genes. Front. Plant Sci. 11:592064.	Ruan Y, Zhang W, Knox RE, Berraies S, Campbell HL, Ragupathy R, Boyle K, Polley B, Henriquez MA, Burt A, Kumar S, Cuthbert RD, Fobert PR, Buerstmayr H and DePauw RM (2020) Characterization of the Genetic Architecture for Fusarium Head Blight Resistance in Durum Wheat: The Complex Association of Resistance, Flowering Time, and Height Genes. Front. Plant Sci. 11:592064.	FHB severity	1A	3.4	8.1	IWB11301	12003390	10468685	14032011	1A-R1
QTL2	DW	Association mapping	Haile JK, Sertse D, N'Diaye A, Klymiuk V, Wiebe K, Ruan YF, Chawla HS, Henriquez MA, Wang LP, Kutcher HR, Steiner B, Buerstmayr H, Pozniak CJ (2023) Multi-locus genome-wide association studies reveal the genetic architecture of Fusarium head blight resistance in durum wheat. Frontiers in Plant Science 14. doi:10.3389/fpls.2023.1182548	Haile JK, Sertse D, N'Diaye A, Klymiuk V, Wiebe K, Ruan YF, Chawla HS, Henriquez MA, Wang LP, Kutcher HR, Steiner B, Buerstmayr H, Pozniak CJ (2023) Multi-locus genome-wide association studies reveal the genetic architecture of Fusarium head blight resistance in durum wheat. Frontiers in Plant Science 14. doi:10.3389/fpls.2023.1182548	FHB visual rating index	1A	3.393	5.3552	IWB36053	13946568	12356364	15505625	1A-R1
QTL130	BW	Association mapping	Semagn K., Henriquez M. A., Iqbal M., Brûlé-Babel A. L., Strenzke K., Ciechanowska I., Navabi A., N’Diaye A., Pozniak C., Spaner D. (2023). Identification of Fusarium head blight sources of resistance and associated QTLs in historical and modern Canadian spring wheat. Front. Plant Sci. 14. https://doi.org/10.3389/fpls.2023.1190358.	Semagn K., Henriquez M. A., Iqbal M., Brûlé-Babel A. L., Strenzke K., Ciechanowska I., Navabi A., N’Diaye A., Pozniak C., Spaner D. (2023). Identification of Fusarium head blight sources of resistance and associated QTLs in historical and modern Canadian spring wheat. Front. Plant Sci. 14. https://doi.org/10.3389/fpls.2023.1190358.	FHB incidence	1A	5.48368	10.618	IWB59888	19030671	17235972	19865013	1A-R1
QTL3	DW	Association mapping	Sari E, Knox RE, Ruan Y, Henriquez MA, Kumar S, Burt AJ, Cuthbert RD, Konkin DJ, Walkowiak S, Campbell HL, Singh AK, Ross J, Lokuruge P, Hsueh E, Boyle K, Sidebottom C, Condie J, Yates S, Pozniak CJ, Fobert PR (2020) Historic recombination in a durum wheat breeding panel enables high-resolution mapping of Fusarium head blight resistance quantitative trait loci. Scientific Reports 10:7567. doi:10.…	Sari E, Knox RE, Ruan Y, Henriquez MA, Kumar S, Burt AJ, Cuthbert RD, Konkin DJ, Walkowiak S, Campbell HL, Singh AK, Ross J, Lokuruge P, Hsueh E, Boyle K, Sidebottom C, Condie J, Yates S, Pozniak CJ, Fobert PR (2020) Historic recombination in a durum wheat breeding panel enables high-resolution mapping of Fusarium head blight resistance quantitative trait loci. Scientific Reports 10:7567. doi:10.…	FHB index	1A	5.09608	4	IWB28549	25523936	22518381	26958310	1A-R1
QTL1	BW	Linkage mapping	Venske, E., Dos Santos, R. S., Farias, D. D. R., Rother, V., da Maia, L. C., Pegoraro, C., Costa de Oliveira, A. (2019). Meta-Analysis of the QTLome of Fusarium Head Blight Resistance in Bread Wheat: Refining the Current Puzzle. Front. Plant Sci. 10, 727. https://doi.org/10.3389/fpls.2019.00727.	Agnes SH, Szabolcs LK, Mónika V, László P, János P, Csaba L and Akos M. (2014), Differential influence of QTL linked to Fusarium head blight, Fusarium-damaged kernel, deoxynivalenol contents and associated morphological traits in a Frontana-derived wheat population. Euphytica, 200, 9-26. doi: 10.1007/s10681-014-1124-2	Type I & II	1A	3.08	8	IWB31602	28850063	11692258	56061605	1A-inter1
QTL131	BW	Association mapping	Semagn K., Henriquez M. A., Iqbal M., Brûlé-Babel A. L., Strenzke K., Ciechanowska I., Navabi A., N’Diaye A., Pozniak C., Spaner D. (2023). Identification of Fusarium head blight sources of resistance and associated QTLs in historical and modern Canadian spring wheat. Front. Plant Sci. 14. https://doi.org/10.3389/fpls.2023.1190358.	Semagn K., Henriquez M. A., Iqbal M., Brûlé-Babel A. L., Strenzke K., Ciechanowska I., Navabi A., N’Diaye A., Pozniak C., Spaner D. (2023). Identification of Fusarium head blight sources of resistance and associated QTLs in historical and modern Canadian spring wheat. Front. Plant Sci. 14. https://doi.org/10.3389/fpls.2023.1190358.	FHB visual rating index	1A	3.87179	7.13	IWB51485	29771237	26958310	30233419	1A-inter1
QTL46	BW	Linkage mapping	Venske, E., Dos Santos, R. S., Farias, D. D. R., Rother, V., da Maia, L. C., Pegoraro, C., Costa de Oliveira, A. (2019). Meta-Analysis of the QTLome of Fusarium Head Blight Resistance in Bread Wheat: Refining the Current Puzzle. Front. Plant Sci. 10, 727. https://doi.org/10.3389/fpls.2019.00727.	Jiang, P., Zhang, X., Wu, L., He, Y., Zhuang, W., Cheng, X., Ge, W., Ma, H. and Kong, L. (2020b), A novel QTL on chromosome 5AL of Yangmai 158 increases resistance to Fusarium head blight in wheat. Plant Pathol. 69: 249-258. https://doi.org/10.1111/ppa.13130.	Type II	1A	2.9	9.5	IWB11970	40512186	25523936	64709386	1A-inter1
QTL132	BW	Association mapping	Semagn K., Henriquez M. A., Iqbal M., Brûlé-Babel A. L., Strenzke K., Ciechanowska I., Navabi A., N’Diaye A., Pozniak C., Spaner D. (2023). Identification of Fusarium head blight sources of resistance and associated QTLs in historical and modern Canadian spring wheat. Front. Plant Sci. 14. https://doi.org/10.3389/fpls.2023.1190358.	Semagn K., Henriquez M. A., Iqbal M., Brûlé-Babel A. L., Strenzke K., Ciechanowska I., Navabi A., N’Diaye A., Pozniak C., Spaner D. (2023). Identification of Fusarium head blight sources of resistance and associated QTLs in historical and modern Canadian spring wheat. Front. Plant Sci. 14. https://doi.org/10.3389/fpls.2023.1190358.	FHB severity	1A	3.53066	6.472	IWB30674	43727927	40512312	45171709	1A-inter1
QTL133	BW	Association mapping	Semagn K., Henriquez M. A., Iqbal M., Brûlé-Babel A. L., Strenzke K., Ciechanowska I., Navabi A., N’Diaye A., Pozniak C., Spaner D. (2023). Identification of Fusarium head blight sources of resistance and associated QTLs in historical and modern Canadian spring wheat. Front. Plant Sci. 14. https://doi.org/10.3389/fpls.2023.1190358.	Semagn K., Henriquez M. A., Iqbal M., Brûlé-Babel A. L., Strenzke K., Ciechanowska I., Navabi A., N’Diaye A., Pozniak C., Spaner D. (2023). Identification of Fusarium head blight sources of resistance and associated QTLs in historical and modern Canadian spring wheat. Front. Plant Sci. 14. https://doi.org/10.3389/fpls.2023.1190358.	FHB incidence	1A	4.97474	9.675	IWB6148	121267189	115807062	121267189	1A-C
QTL134	BW	Association mapping	Semagn K., Henriquez M. A., Iqbal M., Brûlé-Babel A. L., Strenzke K., Ciechanowska I., Navabi A., N’Diaye A., Pozniak C., Spaner D. (2023). Identification of Fusarium head blight sources of resistance and associated QTLs in historical and modern Canadian spring wheat. Front. Plant Sci. 14. https://doi.org/10.3389/fpls.2023.1190358.	Semagn K., Henriquez M. A., Iqbal M., Brûlé-Babel A. L., Strenzke K., Ciechanowska I., Navabi A., N’Diaye A., Pozniak C., Spaner D. (2023). Identification of Fusarium head blight sources of resistance and associated QTLs in historical and modern Canadian spring wheat. Front. Plant Sci. 14. https://doi.org/10.3389/fpls.2023.1190358.	FHB visual rating index	1A	3.77288	7.147	IWB72311	283733202	282155239	284858671	1A-C
QTL135	BW	Association mapping	Semagn K., Henriquez M. A., Iqbal M., Brûlé-Babel A. L., Strenzke K., Ciechanowska I., Navabi A., N’Diaye A., Pozniak C., Spaner D. (2023). Identification of Fusarium head blight sources of resistance and associated QTLs in historical and modern Canadian spring wheat. Front. Plant Sci. 14. https://doi.org/10.3389/fpls.2023.1190358.	Semagn K., Henriquez M. A., Iqbal M., Brûlé-Babel A. L., Strenzke K., Ciechanowska I., Navabi A., N’Diaye A., Pozniak C., Spaner D. (2023). Identification of Fusarium head blight sources of resistance and associated QTLs in historical and modern Canadian spring wheat. Front. Plant Sci. 14. https://doi.org/10.3389/fpls.2023.1190358.	FHB incidence	1A	3.6538	6.829	IWB50882	358935623	352406864	358935623	1A-C
QTL4	DW	Association mapping	Ruan Y, Zhang W, Knox RE, Berraies S, Campbell HL, Ragupathy R, Boyle K, Polley B, Henriquez MA, Burt A, Kumar S, Cuthbert RD, Fobert PR, Buerstmayr H and DePauw RM (2020) Characterization of the Genetic Architecture for Fusarium Head Blight Resistance in Durum Wheat: The Complex Association of Resistance, Flowering Time, and Height Genes. Front. Plant Sci. 11:592064.	Ruan Y, Zhang W, Knox RE, Berraies S, Campbell HL, Ragupathy R, Boyle K, Polley B, Henriquez MA, Burt A, Kumar S, Cuthbert RD, Fobert PR, Buerstmayr H and DePauw RM (2020) Characterization of the Genetic Architecture for Fusarium Head Blight Resistance in Durum Wheat: The Complex Association of Resistance, Flowering Time, and Height Genes. Front. Plant Sci. 11:592064.	FHB incidence	1A	3.6	8.6	IWB12984	358935623	356347640	361343616	1A-C
QTL136	BW	Association mapping	Semagn K., Henriquez M. A., Iqbal M., Brûlé-Babel A. L., Strenzke K., Ciechanowska I., Navabi A., N’Diaye A., Pozniak C., Spaner D. (2023). Identification of Fusarium head blight sources of resistance and associated QTLs in historical and modern Canadian spring wheat. Front. Plant Sci. 14. https://doi.org/10.3389/fpls.2023.1190358.	Semagn K., Henriquez M. A., Iqbal M., Brûlé-Babel A. L., Strenzke K., Ciechanowska I., Navabi A., N’Diaye A., Pozniak C., Spaner D. (2023). Identification of Fusarium head blight sources of resistance and associated QTLs in historical and modern Canadian spring wheat. Front. Plant Sci. 14. https://doi.org/10.3389/fpls.2023.1190358.	FHB visual rating index	1A	3.56888	6.717	IWB27914	455712913	453222978	456846718	1A-inter2
QTL5	DW	Association mapping	Haile JK, Sertse D, N'Diaye A, Klymiuk V, Wiebe K, Ruan YF, Chawla HS, Henriquez MA, Wang LP, Kutcher HR, Steiner B, Buerstmayr H, Pozniak CJ (2023) Multi-locus genome-wide association studies reveal the genetic architecture of Fusarium head blight resistance in durum wheat. Frontiers in Plant Science 14. doi:10.3389/fpls.2023.1182548	Haile JK, Sertse D, N'Diaye A, Klymiuk V, Wiebe K, Ruan YF, Chawla HS, Henriquez MA, Wang LP, Kutcher HR, Steiner B, Buerstmayr H, Pozniak CJ (2023) Multi-locus genome-wide association studies reveal the genetic architecture of Fusarium head blight resistance in durum wheat. Frontiers in Plant Science 14. doi:10.3389/fpls.2023.1182548	Type III	1A	3.6411	35.72	IWB52047	482932883	479944027	484585326	1A-inter2
QTL137	BW	Association mapping	Semagn K., Henriquez M. A., Iqbal M., Brûlé-Babel A. L., Strenzke K., Ciechanowska I., Navabi A., N’Diaye A., Pozniak C., Spaner D. (2023). Identification of Fusarium head blight sources of resistance and associated QTLs in historical and modern Canadian spring wheat. Front. Plant Sci. 14. https://doi.org/10.3389/fpls.2023.1190358.	Semagn K., Henriquez M. A., Iqbal M., Brûlé-Babel A. L., Strenzke K., Ciechanowska I., Navabi A., N’Diaye A., Pozniak C., Spaner D. (2023). Identification of Fusarium head blight sources of resistance and associated QTLs in historical and modern Canadian spring wheat. Front. Plant Sci. 14. https://doi.org/10.3389/fpls.2023.1190358.	FHB severity	1A	3.75247	6.511	IWB8943	521233462	519447731	522392677	1A-R2
QTL138	BW	Association mapping	Semagn K., Henriquez M. A., Iqbal M., Brûlé-Babel A. L., Strenzke K., Ciechanowska I., Navabi A., N’Diaye A., Pozniak C., Spaner D. (2023). Identification of Fusarium head blight sources of resistance and associated QTLs in historical and modern Canadian spring wheat. Front. Plant Sci. 14. https://doi.org/10.3389/fpls.2023.1190358.	Semagn K., Henriquez M. A., Iqbal M., Brûlé-Babel A. L., Strenzke K., Ciechanowska I., Navabi A., N’Diaye A., Pozniak C., Spaner D. (2023). Identification of Fusarium head blight sources of resistance and associated QTLs in historical and modern Canadian spring wheat. Front. Plant Sci. 14. https://doi.org/10.3389/fpls.2023.1190358.	FHB severity	1A	3.57237	6.163	IWB64795	521587105	519447731	522960468	1A-R2
QTL139	BW	Association mapping	Semagn K., Henriquez M. A., Iqbal M., Brûlé-Babel A. L., Strenzke K., Ciechanowska I., Navabi A., N’Diaye A., Pozniak C., Spaner D. (2023). Identification of Fusarium head blight sources of resistance and associated QTLs in historical and modern Canadian spring wheat. Front. Plant Sci. 14. https://doi.org/10.3389/fpls.2023.1190358.	Semagn K., Henriquez M. A., Iqbal M., Brûlé-Babel A. L., Strenzke K., Ciechanowska I., Navabi A., N’Diaye A., Pozniak C., Spaner D. (2023). Identification of Fusarium head blight sources of resistance and associated QTLs in historical and modern Canadian spring wheat. Front. Plant Sci. 14. https://doi.org/10.3389/fpls.2023.1190358.	FHB severity	1A	3.75247	6.511	IWB7965	521587303	519447731	522960468	1A-R2
QTL140	BW	Association mapping	Semagn K., Henriquez M. A., Iqbal M., Brûlé-Babel A. L., Strenzke K., Ciechanowska I., Navabi A., N’Diaye A., Pozniak C., Spaner D. (2023). Identification of Fusarium head blight sources of resistance and associated QTLs in historical and modern Canadian spring wheat. Front. Plant Sci. 14. https://doi.org/10.3389/fpls.2023.1190358.	Semagn K., Henriquez M. A., Iqbal M., Brûlé-Babel A. L., Strenzke K., Ciechanowska I., Navabi A., N’Diaye A., Pozniak C., Spaner D. (2023). Identification of Fusarium head blight sources of resistance and associated QTLs in historical and modern Canadian spring wheat. Front. Plant Sci. 14. https://doi.org/10.3389/fpls.2023.1190358.	FHB severity	1A	3.75247	6.511	IWB13864	521590282	519447731	522960468	1A-R2
QTL143	BW	Association mapping	Semagn K., Henriquez M. A., Iqbal M., Brûlé-Babel A. L., Strenzke K., Ciechanowska I., Navabi A., N’Diaye A., Pozniak C., Spaner D. (2023). Identification of Fusarium head blight sources of resistance and associated QTLs in historical and modern Canadian spring wheat. Front. Plant Sci. 14. https://doi.org/10.3389/fpls.2023.1190358.	Semagn K., Henriquez M. A., Iqbal M., Brûlé-Babel A. L., Strenzke K., Ciechanowska I., Navabi A., N’Diaye A., Pozniak C., Spaner D. (2023). Identification of Fusarium head blight sources of resistance and associated QTLs in historical and modern Canadian spring wheat. Front. Plant Sci. 14. https://doi.org/10.3389/fpls.2023.1190358.	FHB severity	1A	3.75247	6.511	IWA3405	521653908	520098994	523103770	1A-R2
QTL144	BW	Association mapping	Semagn K., Henriquez M. A., Iqbal M., Brûlé-Babel A. L., Strenzke K., Ciechanowska I., Navabi A., N’Diaye A., Pozniak C., Spaner D. (2023). Identification of Fusarium head blight sources of resistance and associated QTLs in historical and modern Canadian spring wheat. Front. Plant Sci. 14. https://doi.org/10.3389/fpls.2023.1190358.	Semagn K., Henriquez M. A., Iqbal M., Brûlé-Babel A. L., Strenzke K., Ciechanowska I., Navabi A., N’Diaye A., Pozniak C., Spaner D. (2023). Identification of Fusarium head blight sources of resistance and associated QTLs in historical and modern Canadian spring wheat. Front. Plant Sci. 14. https://doi.org/10.3389/fpls.2023.1190358.	FHB incidence & visual rating index	1A	4.53368	8.753	IWB69793	525218095	523452524	526696395	1A-R2
QTL6	DW	Association mapping	Haile JK, Sertse D, N'Diaye A, Klymiuk V, Wiebe K, Ruan YF, Chawla HS, Henriquez MA, Wang LP, Kutcher HR, Steiner B, Buerstmayr H, Pozniak CJ (2023) Multi-locus genome-wide association studies reveal the genetic architecture of Fusarium head blight resistance in durum wheat. Frontiers in Plant Science 14. doi:10.3389/fpls.2023.1182548	Haile JK, Sertse D, N'Diaye A, Klymiuk V, Wiebe K, Ruan YF, Chawla HS, Henriquez MA, Wang LP, Kutcher HR, Steiner B, Buerstmayr H, Pozniak CJ (2023) Multi-locus genome-wide association studies reveal the genetic architecture of Fusarium head blight resistance in durum wheat. Frontiers in Plant Science 14. doi:10.3389/fpls.2023.1182548	FHB severity	1A	3.8367	9.1351	IWB12315	527123316	525527055	528616673	1A-R2
QTL145	BW	Association mapping	Semagn K., Henriquez M. A., Iqbal M., Brûlé-Babel A. L., Strenzke K., Ciechanowska I., Navabi A., N’Diaye A., Pozniak C., Spaner D. (2023). Identification of Fusarium head blight sources of resistance and associated QTLs in historical and modern Canadian spring wheat. Front. Plant Sci. 14. https://doi.org/10.3389/fpls.2023.1190358.	Semagn K., Henriquez M. A., Iqbal M., Brûlé-Babel A. L., Strenzke K., Ciechanowska I., Navabi A., N’Diaye A., Pozniak C., Spaner D. (2023). Identification of Fusarium head blight sources of resistance and associated QTLs in historical and modern Canadian spring wheat. Front. Plant Sci. 14. https://doi.org/10.3389/fpls.2023.1190358.	FHB visual rating index	1A	3.57925	6.562	IWB6676	528616673	526791048	529282115	1A-R2
QTL50	BW	Linkage mapping	Venske, E., Dos Santos, R. S., Farias, D. D. R., Rother, V., da Maia, L. C., Pegoraro, C., Costa de Oliveira, A. (2019). Meta-Analysis of the QTLome of Fusarium Head Blight Resistance in Bread Wheat: Refining the Current Puzzle. Front. Plant Sci. 10, 727. https://doi.org/10.3389/fpls.2019.00727.	Petersen, S., Lyerly, J. H., Maloney, P. V., Brown-Guedira, G., Cowger, C., Costa, J. M., et al. (2016). Mapping of head blight resistance quantitative trait loci in winter wheat cultivar NC-neuse. Crop Sci. 56, 1473–1483. doi: 10.2135/cropsci2015.05.0312.	Type III	1A	3.6	10.6	IWA3805	531432054	526791048	538748009	1A-R2
QTL43	BW	Linkage mapping	Venske, E., Dos Santos, R. S., Farias, D. D. R., Rother, V., da Maia, L. C., Pegoraro, C., Costa de Oliveira, A. (2019). Meta-Analysis of the QTLome of Fusarium Head Blight Resistance in Bread Wheat: Refining the Current Puzzle. Front. Plant Sci. 10, 727. https://doi.org/10.3389/fpls.2019.00727.	Lu, Q., Lillemo, M., Skinnes, H., He, X., Shi, J., Ji, F., et al. (2012). Anther extrusion and plant height are associated with Type I resistance to Fusarium head blight in bread wheat line ‘Shanghai-3/Catbird’. Theor. Appl. Genet. 126, 317–334. doi: 10.1007/s00122-012-1981-9.	Type I & II	1A	>3.0	9.3	IWB72959	536571735	527873284	550424112	1A-R2
QTL7	DW	Association mapping	Haile JK, Sertse D, N'Diaye A, Klymiuk V, Wiebe K, Ruan YF, Chawla HS, Henriquez MA, Wang LP, Kutcher HR, Steiner B, Buerstmayr H, Pozniak CJ (2023) Multi-locus genome-wide association studies reveal the genetic architecture of Fusarium head blight resistance in durum wheat. Frontiers in Plant Science 14. doi:10.3389/fpls.2023.1182548	Haile JK, Sertse D, N'Diaye A, Klymiuk V, Wiebe K, Ruan YF, Chawla HS, Henriquez MA, Wang LP, Kutcher HR, Steiner B, Buerstmayr H, Pozniak CJ (2023) Multi-locus genome-wide association studies reveal the genetic architecture of Fusarium head blight resistance in durum wheat. Frontiers in Plant Science 14. doi:10.3389/fpls.2023.1182548	FHB severity	1A	3.425	6.1743	IWB65742	548986927	546952178	550424112	1A-inter3
QTL340	DW	Linkage mapping	Pirseyedi, S.M., Kumar, A., Ghavami, F. et al. Mapping QTL for Fusarium head blight resistance in a tunisian-derived durum wheat population (2019). Cereal Res. Comm. 47, 78–87.	Pirseyedi, S.M., Kumar, A., Ghavami, F. et al. Mapping QTL for Fusarium head blight resistance in a tunisian-derived durum wheat population (2019). Cereal Res. Comm. 47, 78–87.	Type III	1A	2.063	4.8	IWB29153	554462858	538682561	569115298	1A-inter3
QTL2	BW	Linkage mapping	Venske, E., Dos Santos, R. S., Farias, D. D. R., Rother, V., da Maia, L. C., Pegoraro, C., Costa de Oliveira, A. (2019). Meta-Analysis of the QTLome of Fusarium Head Blight Resistance in Bread Wheat: Refining the Current Puzzle. Front. Plant Sci. 10, 727. https://doi.org/10.3389/fpls.2019.00727.	Semagn, K., Skinnes, H., Bjørnstad, Å., Marøy, A. G., and Tarkegne, Y. (2007). Quantitative trait loci controlling Fusarium head blight resistance and low deoxynivalenol content in hexaploid wheat population from ‘Arina’ and NK93604. Crop Sci. 47, 294–303. doi: 10.2135/cropsci2006.02.0095.	Type II	1A	6.5	27.9	IWB60380	556241149	538748009	567192479	1A-inter3
QTL8	DW	Association mapping	Ruan Y, Zhang W, Knox RE, Berraies S, Campbell HL, Ragupathy R, Boyle K, Polley B, Henriquez MA, Burt A, Kumar S, Cuthbert RD, Fobert PR, Buerstmayr H and DePauw RM (2020) Characterization of the Genetic Architecture for Fusarium Head Blight Resistance in Durum Wheat: The Complex Association of Resistance, Flowering Time, and Height Genes. Front. Plant Sci. 11:592064.	Ruan Y, Zhang W, Knox RE, Berraies S, Campbell HL, Ragupathy R, Boyle K, Polley B, Henriquez MA, Burt A, Kumar S, Cuthbert RD, Fobert PR, Buerstmayr H and DePauw RM (2020) Characterization of the Genetic Architecture for Fusarium Head Blight Resistance in Durum Wheat: The Complex Association of Resistance, Flowering Time, and Height Genes. Front. Plant Sci. 11:592064.	FHB incidence	1A	3.2	7.8	IWB64554	562255732	560385473	564561692	1A-inter3
QTL9	DW	Association mapping	Ruan Y, Zhang W, Knox RE, Berraies S, Campbell HL, Ragupathy R, Boyle K, Polley B, Henriquez MA, Burt A, Kumar S, Cuthbert RD, Fobert PR, Buerstmayr H and DePauw RM (2020) Characterization of the Genetic Architecture for Fusarium Head Blight Resistance in Durum Wheat: The Complex Association of Resistance, Flowering Time, and Height Genes. Front. Plant Sci. 11:592064.	Ruan Y, Zhang W, Knox RE, Berraies S, Campbell HL, Ragupathy R, Boyle K, Polley B, Henriquez MA, Burt A, Kumar S, Cuthbert RD, Fobert PR, Buerstmayr H and DePauw RM (2020) Characterization of the Genetic Architecture for Fusarium Head Blight Resistance in Durum Wheat: The Complex Association of Resistance, Flowering Time, and Height Genes. Front. Plant Sci. 11:592064.	FHB severity	1A	3.4	7.8	IWB6843	572868704	570769152	574022985	1A-R3
QTL414	BW	Linkage mapping	Saini, D.K., Chahal, A., Pal, N. et al. Meta-analysis reveals consensus genomic regions associated with multiple disease resistance in wheat (Triticum aestivum L.). Mol. Breed. 42, 11 (2022). https://doi.org/10.1007/s11032-022-01282-z.	Carpenter, N. R., Wright, E., Malla, S., et al. (2020). Identification and validation of Fusarium head blight resistance QTL in the U.S. soft red winter wheat cultivar ‘Jamestown’. Crop Science. 60: 2919–2930. https://doi.org/10.1002/csc2.20307.	Type IV	1B	6.4	7.2	IWA7398	9055175	7189483	14429522	1A-R3
QTL314	DW	Linkage mapping	Sari E, Berraies S, Knox RE, Singh AK, Ruan Y, Cuthbert RD, Pozniak CJ, Henriquez MA, Kumar S, Burt AJ, N'Diaye A, Konkin DJ, Cabral AL, Campbell HL, Wiebe K, Condie J, Lokuruge P, Meyer B, Fedak G, Clarke FR, Clarke JM, Somers DJ, Fobert PR (2018) High density genetic mapping of Fusarium head blight resistance QTL in tetraploid wheat. PLoS One 13:e0204362. doi:10.1371/journal.pone.0204362	Sari E, Berraies S, Knox RE, Singh AK, Ruan Y, Cuthbert RD, Pozniak CJ, Henriquez MA, Kumar S, Burt AJ, N'Diaye A, Konkin DJ, Cabral AL, Campbell HL, Wiebe K, Condie J, Lokuruge P, Meyer B, Fedak G, Clarke FR, Clarke JM, Somers DJ, Fobert PR (2018) High density genetic mapping of Fusarium head blight resistance QTL in tetraploid wheat. PLoS One 13:e0204362. doi:10.1371/journal.pone.0204362	FHB severity	1B	3	2.7	IWB12258	13971152	7189483	32308516	1B-R1
QTL313	DW	Linkage mapping	Sari E, Berraies S, Knox RE, Singh AK, Ruan Y, Cuthbert RD, Pozniak CJ, Henriquez MA, Kumar S, Burt AJ, N'Diaye A, Konkin DJ, Cabral AL, Campbell HL, Wiebe K, Condie J, Lokuruge P, Meyer B, Fedak G, Clarke FR, Clarke JM, Somers DJ, Fobert PR (2018) High density genetic mapping of Fusarium head blight resistance QTL in tetraploid wheat. PLoS One 13:e0204362. doi:10.1371/journal.pone.0204362	Sari E, Berraies S, Knox RE, Singh AK, Ruan Y, Cuthbert RD, Pozniak CJ, Henriquez MA, Kumar S, Burt AJ, N'Diaye A, Konkin DJ, Cabral AL, Campbell HL, Wiebe K, Condie J, Lokuruge P, Meyer B, Fedak G, Clarke FR, Clarke JM, Somers DJ, Fobert PR (2018) High density genetic mapping of Fusarium head blight resistance QTL in tetraploid wheat. PLoS One 13:e0204362. doi:10.1371/journal.pone.0204362	FHB index	1B	5.1	4.3	IWB22868	14884293	7871191	27187559	1B-R1
QTL18	BW	Linkage mapping	Venske, E., Dos Santos, R. S., Farias, D. D. R., Rother, V., da Maia, L. C., Pegoraro, C., Costa de Oliveira, A. (2019). Meta-Analysis of the QTLome of Fusarium Head Blight Resistance in Bread Wheat: Refining the Current Puzzle. Front. Plant Sci. 10, 727. https://doi.org/10.3389/fpls.2019.00727.	Agnes SH, Szabolcs LK, Mónika V, László P, János P, Csaba L and Akos M. (2014), Differential influence of QTL linked to Fusarium head blight, Fusarium-damaged kernel, deoxynivalenol contents and associated morphological traits in a Frontana-derived wheat population. Euphytica, 200, 9-26. doi: 10.1007/s10681-014-1124-2	Type I & II	1B	5.06	17	IWB73446	16549601	16549666	35208030	1B-R1
QTL10	DW	Association mapping	Haile JK, Sertse D, N'Diaye A, Klymiuk V, Wiebe K, Ruan YF, Chawla HS, Henriquez MA, Wang LP, Kutcher HR, Steiner B, Buerstmayr H, Pozniak CJ (2023) Multi-locus genome-wide association studies reveal the genetic architecture of Fusarium head blight resistance in durum wheat. Frontiers in Plant Science 14. doi:10.3389/fpls.2023.1182548	Haile JK, Sertse D, N'Diaye A, Klymiuk V, Wiebe K, Ruan YF, Chawla HS, Henriquez MA, Wang LP, Kutcher HR, Steiner B, Buerstmayr H, Pozniak CJ (2023) Multi-locus genome-wide association studies reveal the genetic architecture of Fusarium head blight resistance in durum wheat. Frontiers in Plant Science 14. doi:10.3389/fpls.2023.1182548	FHB severity	1B	5.2583	10.1598	IWB33689	33642123	31235425	35386868	1B-R1
QTL124	BW	Linkage mapping	Liu, S., Hall, M. D., Griffey, C. A., & McKendry, A. L. (2009). Meta‐analysis of QTL associated with Fusarium head blight resistance in wheat. Crop Science, 49(6), 1955-1968.	Shen, X., Zhou, M., Lu, W., and Ohm, H. (2003). Detection of Fusarium head blight resistance QTL in a wheat population using bulked segregant analysis. Theor. Appl. Genet. 106 1041–1047.	Type II	1B	12.4	18.7	IWB74006	37019676	34498356	52508815	1B-R1
QTL11	DW	Association mapping	Haile JK, Sertse D, N'Diaye A, Klymiuk V, Wiebe K, Ruan YF, Chawla HS, Henriquez MA, Wang LP, Kutcher HR, Steiner B, Buerstmayr H, Pozniak CJ (2023) Multi-locus genome-wide association studies reveal the genetic architecture of Fusarium head blight resistance in durum wheat. Frontiers in Plant Science 14. doi:10.3389/fpls.2023.1182548	Haile JK, Sertse D, N'Diaye A, Klymiuk V, Wiebe K, Ruan YF, Chawla HS, Henriquez MA, Wang LP, Kutcher HR, Steiner B, Buerstmayr H, Pozniak CJ (2023) Multi-locus genome-wide association studies reveal the genetic architecture of Fusarium head blight resistance in durum wheat. Frontiers in Plant Science 14. doi:10.3389/fpls.2023.1182548	FHB incidence	1B	4.3686	10.7002	IWB46147	88695984	84478897	90034647	1B-inter1
QTL12	DW	Association mapping	Haile JK, Sertse D, N'Diaye A, Klymiuk V, Wiebe K, Ruan YF, Chawla HS, Henriquez MA, Wang LP, Kutcher HR, Steiner B, Buerstmayr H, Pozniak CJ (2023) Multi-locus genome-wide association studies reveal the genetic architecture of Fusarium head blight resistance in durum wheat. Frontiers in Plant Science 14. doi:10.3389/fpls.2023.1182548	Haile JK, Sertse D, N'Diaye A, Klymiuk V, Wiebe K, Ruan YF, Chawla HS, Henriquez MA, Wang LP, Kutcher HR, Steiner B, Buerstmayr H, Pozniak CJ (2023) Multi-locus genome-wide association studies reveal the genetic architecture of Fusarium head blight resistance in durum wheat. Frontiers in Plant Science 14. doi:10.3389/fpls.2023.1182548	FHB visual rating index	1B	7.4006	26.3781	IWB7703	108212723	106080310	110067843	1B-C
QTL146	BW	Association mapping	Semagn K., Henriquez M. A., Iqbal M., Brûlé-Babel A. L., Strenzke K., Ciechanowska I., Navabi A., N’Diaye A., Pozniak C., Spaner D. (2023). Identification of Fusarium head blight sources of resistance and associated QTLs in historical and modern Canadian spring wheat. Front. Plant Sci. 14. https://doi.org/10.3389/fpls.2023.1190358.	Semagn K., Henriquez M. A., Iqbal M., Brûlé-Babel A. L., Strenzke K., Ciechanowska I., Navabi A., N’Diaye A., Pozniak C., Spaner D. (2023). Identification of Fusarium head blight sources of resistance and associated QTLs in historical and modern Canadian spring wheat. Front. Plant Sci. 14. https://doi.org/10.3389/fpls.2023.1190358.	FHB incidence & visual rating index	1B	7.46065	14.53	IWB34993	165894161	162319581	165894161	1B-C
QTL147	BW	Association mapping	Semagn K., Henriquez M. A., Iqbal M., Brûlé-Babel A. L., Strenzke K., Ciechanowska I., Navabi A., N’Diaye A., Pozniak C., Spaner D. (2023). Identification of Fusarium head blight sources of resistance and associated QTLs in historical and modern Canadian spring wheat. Front. Plant Sci. 14. https://doi.org/10.3389/fpls.2023.1190358.	Semagn K., Henriquez M. A., Iqbal M., Brûlé-Babel A. L., Strenzke K., Ciechanowska I., Navabi A., N’Diaye A., Pozniak C., Spaner D. (2023). Identification of Fusarium head blight sources of resistance and associated QTLs in historical and modern Canadian spring wheat. Front. Plant Sci. 14. https://doi.org/10.3389/fpls.2023.1190358.	FHB severity & visual rating index	1B	4.06388	7.618	IWB8750	168237172	164376705	168237172	1B-C
QTL13	DW	Association mapping	Haile JK, Sertse D, N'Diaye A, Klymiuk V, Wiebe K, Ruan YF, Chawla HS, Henriquez MA, Wang LP, Kutcher HR, Steiner B, Buerstmayr H, Pozniak CJ (2023) Multi-locus genome-wide association studies reveal the genetic architecture of Fusarium head blight resistance in durum wheat. Frontiers in Plant Science 14. doi:10.3389/fpls.2023.1182548	Haile JK, Sertse D, N'Diaye A, Klymiuk V, Wiebe K, Ruan YF, Chawla HS, Henriquez MA, Wang LP, Kutcher HR, Steiner B, Buerstmayr H, Pozniak CJ (2023) Multi-locus genome-wide association studies reveal the genetic architecture of Fusarium head blight resistance in durum wheat. Frontiers in Plant Science 14. doi:10.3389/fpls.2023.1182548	FHB visual rating index	1B	6.0496	12.1383	IWB31632	178238629	175813963	179410420	1B-C
QTL149	BW	Association mapping	Semagn K., Henriquez M. A., Iqbal M., Brûlé-Babel A. L., Strenzke K., Ciechanowska I., Navabi A., N’Diaye A., Pozniak C., Spaner D. (2023). Identification of Fusarium head blight sources of resistance and associated QTLs in historical and modern Canadian spring wheat. Front. Plant Sci. 14. https://doi.org/10.3389/fpls.2023.1190358.	Semagn K., Henriquez M. A., Iqbal M., Brûlé-Babel A. L., Strenzke K., Ciechanowska I., Navabi A., N’Diaye A., Pozniak C., Spaner D. (2023). Identification of Fusarium head blight sources of resistance and associated QTLs in historical and modern Canadian spring wheat. Front. Plant Sci. 14. https://doi.org/10.3389/fpls.2023.1190358.	FHB visual rating index	1B	3.68137	6.99	IWB38751	310902007	309236634	311945121	1B-C
QTL150	BW	Association mapping	Semagn K., Henriquez M. A., Iqbal M., Brûlé-Babel A. L., Strenzke K., Ciechanowska I., Navabi A., N’Diaye A., Pozniak C., Spaner D. (2023). Identification of Fusarium head blight sources of resistance and associated QTLs in historical and modern Canadian spring wheat. Front. Plant Sci. 14. https://doi.org/10.3389/fpls.2023.1190358.	Semagn K., Henriquez M. A., Iqbal M., Brûlé-Babel A. L., Strenzke K., Ciechanowska I., Navabi A., N’Diaye A., Pozniak C., Spaner D. (2023). Identification of Fusarium head blight sources of resistance and associated QTLs in historical and modern Canadian spring wheat. Front. Plant Sci. 14. https://doi.org/10.3389/fpls.2023.1190358.	FHB visual rating index	1B	3.64123	6.87	IWB34685	312570419	310902007	311945121	1B-C
QTL152	BW	Association mapping	Semagn K., Henriquez M. A., Iqbal M., Brûlé-Babel A. L., Strenzke K., Ciechanowska I., Navabi A., N’Diaye A., Pozniak C., Spaner D. (2023). Identification of Fusarium head blight sources of resistance and associated QTLs in historical and modern Canadian spring wheat. Front. Plant Sci. 14. https://doi.org/10.3389/fpls.2023.1190358.	Semagn K., Henriquez M. A., Iqbal M., Brûlé-Babel A. L., Strenzke K., Ciechanowska I., Navabi A., N’Diaye A., Pozniak C., Spaner D. (2023). Identification of Fusarium head blight sources of resistance and associated QTLs in historical and modern Canadian spring wheat. Front. Plant Sci. 14. https://doi.org/10.3389/fpls.2023.1190358.	FHB visual rating index	1B	3.60262	6.857	IWA6703	314323826	311945121	315753144	1B-C
QTL153	BW	Association mapping	Semagn K., Henriquez M. A., Iqbal M., Brûlé-Babel A. L., Strenzke K., Ciechanowska I., Navabi A., N’Diaye A., Pozniak C., Spaner D. (2023). Identification of Fusarium head blight sources of resistance and associated QTLs in historical and modern Canadian spring wheat. Front. Plant Sci. 14. https://doi.org/10.3389/fpls.2023.1190358.	Semagn K., Henriquez M. A., Iqbal M., Brûlé-Babel A. L., Strenzke K., Ciechanowska I., Navabi A., N’Diaye A., Pozniak C., Spaner D. (2023). Identification of Fusarium head blight sources of resistance and associated QTLs in historical and modern Canadian spring wheat. Front. Plant Sci. 14. https://doi.org/10.3389/fpls.2023.1190358.	FHB severity	1B	4.13834	7.569	IWB31738	333917229	331868728	335398582	1B-inter2
QTL358	DW	Linkage mapping	Ruan YF, Comeau A, Langevin F, Hucl P, Clarke JM, Brule-Babel A, Pozniak CJ (2012) Identification of novel QTL for resistance to Fusarium head blight in a tetraploid wheat population. Genome 55:853-864. doi:10.1139/gen-2012-0110	Ruan YF, Comeau A, Langevin F, Hucl P, Clarke JM, Brule-Babel A, Pozniak CJ (2012) Identification of novel QTL for resistance to Fusarium head blight in a tetraploid wheat population. Genome 55:853-864. doi:10.1139/gen-2012-0110	FHB severity	1B	6	14.2	IWB461	387644641	357714478	423196177	1B-inter2
QTL154	BW	Association mapping	Semagn K., Henriquez M. A., Iqbal M., Brûlé-Babel A. L., Strenzke K., Ciechanowska I., Navabi A., N’Diaye A., Pozniak C., Spaner D. (2023). Identification of Fusarium head blight sources of resistance and associated QTLs in historical and modern Canadian spring wheat. Front. Plant Sci. 14. https://doi.org/10.3389/fpls.2023.1190358.	Semagn K., Henriquez M. A., Iqbal M., Brûlé-Babel A. L., Strenzke K., Ciechanowska I., Navabi A., N’Diaye A., Pozniak C., Spaner D. (2023). Identification of Fusarium head blight sources of resistance and associated QTLs in historical and modern Canadian spring wheat. Front. Plant Sci. 14. https://doi.org/10.3389/fpls.2023.1190358.	FHB visual rating index	1B	3.62731	6.84	IWB71872	430481332	427563295	431037305	1B-inter2
QTL155	BW	Association mapping	Semagn K., Henriquez M. A., Iqbal M., Brûlé-Babel A. L., Strenzke K., Ciechanowska I., Navabi A., N’Diaye A., Pozniak C., Spaner D. (2023). Identification of Fusarium head blight sources of resistance and associated QTLs in historical and modern Canadian spring wheat. Front. Plant Sci. 14. https://doi.org/10.3389/fpls.2023.1190358.	Semagn K., Henriquez M. A., Iqbal M., Brûlé-Babel A. L., Strenzke K., Ciechanowska I., Navabi A., N’Diaye A., Pozniak C., Spaner D. (2023). Identification of Fusarium head blight sources of resistance and associated QTLs in historical and modern Canadian spring wheat. Front. Plant Sci. 14. https://doi.org/10.3389/fpls.2023.1190358.	FHB visual rating index	1B	3.56888	6.717	IWB7365	481522182	479824842	482809613	1B-inter2
QTL156	BW	Association mapping	Semagn K., Henriquez M. A., Iqbal M., Brûlé-Babel A. L., Strenzke K., Ciechanowska I., Navabi A., N’Diaye A., Pozniak C., Spaner D. (2023). Identification of Fusarium head blight sources of resistance and associated QTLs in historical and modern Canadian spring wheat. Front. Plant Sci. 14. https://doi.org/10.3389/fpls.2023.1190358.	Semagn K., Henriquez M. A., Iqbal M., Brûlé-Babel A. L., Strenzke K., Ciechanowska I., Navabi A., N’Diaye A., Pozniak C., Spaner D. (2023). Identification of Fusarium head blight sources of resistance and associated QTLs in historical and modern Canadian spring wheat. Front. Plant Sci. 14. https://doi.org/10.3389/fpls.2023.1190358.	FHB visual rating index	1B	3.54648	6.67	IWB12619	482686981	481043161	484160537	1B-inter2
QTL96	BW	Linkage mapping	Venske, E., Dos Santos, R. S., Farias, D. D. R., Rother, V., da Maia, L. C., Pegoraro, C., Costa de Oliveira, A. (2019). Meta-Analysis of the QTLome of Fusarium Head Blight Resistance in Bread Wheat: Refining the Current Puzzle. Front. Plant Sci. 10, 727. https://doi.org/10.3389/fpls.2019.00727.	Islam, M. S., Brown-Guedira, G., Van Sanford, D., Ohm, H., Dong, Y., and McKendry, A. L. (2016). Novel QTL associated with the Fusarium head blight resistance in Truman soft red winter wheat. Euphytica 207, 571–592. doi: 10.1007/s10681-015-1550-9.	Type IV	1B	3.7	7.4	IWB38741	483276530	449298414	506147235	1B-inter2
QTL14	DW	Association mapping	Kirana RP, Michel S, Moreno-Amores J, Prat N, Lemmens M, Buerstmayr M, Buerstmayr H, Steiner B (2023a) Pyramiding Fusarium head blight resistance QTL from T. aestivum, T. dicoccum and T. dicoccoides in durum wheat. Theor. Appl. Genet. 136. doi:10.1007/s00122-023-04426-7	Kirana RP, Michel S, Moreno-Amores J, Prat N, Lemmens M, Buerstmayr M, Buerstmayr H, Steiner B (2023a) Pyramiding Fusarium head blight resistance QTL from T. aestivum, T. dicoccum and T. dicoccoides in durum wheat. Theor. Appl. Genet. 136. doi:10.1007/s00122-023-04426-7	FHB severity	1B	4.2	7.66	IWB4238	505497966	503832793	508497166	1B-inter2
QTL475	BW	Linkage mapping	Saini, D.K., Chahal, A., Pal, N. et al. Meta-analysis reveals consensus genomic regions associated with multiple disease resistance in wheat (Triticum aestivum L.). Mol. Breed. 42, 11 (2022). https://doi.org/10.1007/s11032-022-01282-z.	Rana, U. S. (2020). Genetic mapping of quantitative trait loci conditioning fusarium head blight resistance in hard winter wheat. [Order No. 28156662]. Kansas State University.	FHB index	1B	4.6	12.56	IWB72078	513848364	503832477	524863066	1B-inter2
QTL15	DW	Association mapping	Haile JK, Sertse D, N'Diaye A, Klymiuk V, Wiebe K, Ruan YF, Chawla HS, Henriquez MA, Wang LP, Kutcher HR, Steiner B, Buerstmayr H, Pozniak CJ (2023) Multi-locus genome-wide association studies reveal the genetic architecture of Fusarium head blight resistance in durum wheat. Frontiers in Plant Science 14. doi:10.3389/fpls.2023.1182548	Haile JK, Sertse D, N'Diaye A, Klymiuk V, Wiebe K, Ruan YF, Chawla HS, Henriquez MA, Wang LP, Kutcher HR, Steiner B, Buerstmayr H, Pozniak CJ (2023) Multi-locus genome-wide association studies reveal the genetic architecture of Fusarium head blight resistance in durum wheat. Frontiers in Plant Science 14. doi:10.3389/fpls.2023.1182548	Type III	1B	3.4963	5.3869	IWB13397	522460171	519540305	523635363	1B-inter2
QTL461	BW	Linkage mapping	Saini, D.K., Chahal, A., Pal, N. et al. Meta-analysis reveals consensus genomic regions associated with multiple disease resistance in wheat (Triticum aestivum L.). Mol. Breed. 42, 11 (2022). https://doi.org/10.1007/s11032-022-01282-z.	Thambugala, D., Brûlé-Babel, A.L., Blackwell, B.A. et al. (2020). Genetic analyses of native Fusarium head blight resistance in two spring wheat populations identifies QTL near the B1, Ppd-D1, Rht-1, Vrn-1, Fhb1, Fhb2, and Fhb5 loci. Theor. Appl. Genet. 133, 2775–2796. https://doi.org/10.1007/s00122-020-03631-y.	FHB incidence, severity & visual rating index	1B	10.15	12.18	IWB73734	523635363	503832477	536203667	1B-inter2
QTL16	DW	Association mapping	Ruan Y, Zhang W, Knox RE, Berraies S, Campbell HL, Ragupathy R, Boyle K, Polley B, Henriquez MA, Burt A, Kumar S, Cuthbert RD, Fobert PR, Buerstmayr H and DePauw RM (2020) Characterization of the Genetic Architecture for Fusarium Head Blight Resistance in Durum Wheat: The Complex Association of Resistance, Flowering Time, and Height Genes. Front. Plant Sci. 11:592064.	Ruan Y, Zhang W, Knox RE, Berraies S, Campbell HL, Ragupathy R, Boyle K, Polley B, Henriquez MA, Burt A, Kumar S, Cuthbert RD, Fobert PR, Buerstmayr H and DePauw RM (2020) Characterization of the Genetic Architecture for Fusarium Head Blight Resistance in Durum Wheat: The Complex Association of Resistance, Flowering Time, and Height Genes. Front. Plant Sci. 11:592064.	FHB incidence	1B	6.4	20.3	IWB56695	536203667	534693260	537288525	1B-inter2
QTL18	DW	Association mapping	Ruan Y, Zhang W, Knox RE, Berraies S, Campbell HL, Ragupathy R, Boyle K, Polley B, Henriquez MA, Burt A, Kumar S, Cuthbert RD, Fobert PR, Buerstmayr H and DePauw RM (2020) Characterization of the Genetic Architecture for Fusarium Head Blight Resistance in Durum Wheat: The Complex Association of Resistance, Flowering Time, and Height Genes. Front. Plant Sci. 11:592064.	Ruan Y, Zhang W, Knox RE, Berraies S, Campbell HL, Ragupathy R, Boyle K, Polley B, Henriquez MA, Burt A, Kumar S, Cuthbert RD, Fobert PR, Buerstmayr H and DePauw RM (2020) Characterization of the Genetic Architecture for Fusarium Head Blight Resistance in Durum Wheat: The Complex Association of Resistance, Flowering Time, and Height Genes. Front. Plant Sci. 11:592064.	FHB incidence	1B	4.7	20.3	IWB71347	540941630	538546754	542243634	1B-inter2
QTL19	DW	Association mapping	Ruan Y, Zhang W, Knox RE, Berraies S, Campbell HL, Ragupathy R, Boyle K, Polley B, Henriquez MA, Burt A, Kumar S, Cuthbert RD, Fobert PR, Buerstmayr H and DePauw RM (2020) Characterization of the Genetic Architecture for Fusarium Head Blight Resistance in Durum Wheat: The Complex Association of Resistance, Flowering Time, and Height Genes. Front. Plant Sci. 11:592064.	Ruan Y, Zhang W, Knox RE, Berraies S, Campbell HL, Ragupathy R, Boyle K, Polley B, Henriquez MA, Burt A, Kumar S, Cuthbert RD, Fobert PR, Buerstmayr H and DePauw RM (2020) Characterization of the Genetic Architecture for Fusarium Head Blight Resistance in Durum Wheat: The Complex Association of Resistance, Flowering Time, and Height Genes. Front. Plant Sci. 11:592064.	FHB incidence	1B	4.6	20.3	IWA6134	541395759	538546754	543640086	1B-inter2
QTL20	DW	Association mapping	Haile JK, Sertse D, N'Diaye A, Klymiuk V, Wiebe K, Ruan YF, Chawla HS, Henriquez MA, Wang LP, Kutcher HR, Steiner B, Buerstmayr H, Pozniak CJ (2023) Multi-locus genome-wide association studies reveal the genetic architecture of Fusarium head blight resistance in durum wheat. Frontiers in Plant Science 14. doi:10.3389/fpls.2023.1182548	Haile JK, Sertse D, N'Diaye A, Klymiuk V, Wiebe K, Ruan YF, Chawla HS, Henriquez MA, Wang LP, Kutcher HR, Steiner B, Buerstmayr H, Pozniak CJ (2023) Multi-locus genome-wide association studies reveal the genetic architecture of Fusarium head blight resistance in durum wheat. Frontiers in Plant Science 14. doi:10.3389/fpls.2023.1182548	FHB severity	1B	3.3554	10.0472	IWA3684	555077387	553131967	556468860	1B-inter2
QTL157	BW	Association mapping	Semagn K., Henriquez M. A., Iqbal M., Brûlé-Babel A. L., Strenzke K., Ciechanowska I., Navabi A., N’Diaye A., Pozniak C., Spaner D. (2023). Identification of Fusarium head blight sources of resistance and associated QTLs in historical and modern Canadian spring wheat. Front. Plant Sci. 14. https://doi.org/10.3389/fpls.2023.1190358.	Semagn K., Henriquez M. A., Iqbal M., Brûlé-Babel A. L., Strenzke K., Ciechanowska I., Navabi A., N’Diaye A., Pozniak C., Spaner D. (2023). Identification of Fusarium head blight sources of resistance and associated QTLs in historical and modern Canadian spring wheat. Front. Plant Sci. 14. https://doi.org/10.3389/fpls.2023.1190358.	FHB severity & visual rating index	1B	4.02964	7.485	IWA6479	563620824	561668700	564963737	1B-inter2
QTL21	DW	Association mapping	Ruan Y, Zhang W, Knox RE, Berraies S, Campbell HL, Ragupathy R, Boyle K, Polley B, Henriquez MA, Burt A, Kumar S, Cuthbert RD, Fobert PR, Buerstmayr H and DePauw RM (2020) Characterization of the Genetic Architecture for Fusarium Head Blight Resistance in Durum Wheat: The Complex Association of Resistance, Flowering Time, and Height Genes. Front. Plant Sci. 11:592064.	Ruan Y, Zhang W, Knox RE, Berraies S, Campbell HL, Ragupathy R, Boyle K, Polley B, Henriquez MA, Burt A, Kumar S, Cuthbert RD, Fobert PR, Buerstmayr H and DePauw RM (2020) Characterization of the Genetic Architecture for Fusarium Head Blight Resistance in Durum Wheat: The Complex Association of Resistance, Flowering Time, and Height Genes. Front. Plant Sci. 11:592064.	FHB incidence	1B	7.9	20.3	IWB10104	574375445	572800478	575590900	1B-inter2
QTL158	BW	Association mapping	Semagn K., Henriquez M. A., Iqbal M., Brûlé-Babel A. L., Strenzke K., Ciechanowska I., Navabi A., N’Diaye A., Pozniak C., Spaner D. (2023). Identification of Fusarium head blight sources of resistance and associated QTLs in historical and modern Canadian spring wheat. Front. Plant Sci. 14. https://doi.org/10.3389/fpls.2023.1190358.	Semagn K., Henriquez M. A., Iqbal M., Brûlé-Babel A. L., Strenzke K., Ciechanowska I., Navabi A., N’Diaye A., Pozniak C., Spaner D. (2023). Identification of Fusarium head blight sources of resistance and associated QTLs in historical and modern Canadian spring wheat. Front. Plant Sci. 14. https://doi.org/10.3389/fpls.2023.1190358.	FHB severity	1B	3.75247	6.511	IWB28295	576570489	574375445	578037884	1B-inter2
QTL159	BW	Association mapping	Semagn K., Henriquez M. A., Iqbal M., Brûlé-Babel A. L., Strenzke K., Ciechanowska I., Navabi A., N’Diaye A., Pozniak C., Spaner D. (2023). Identification of Fusarium head blight sources of resistance and associated QTLs in historical and modern Canadian spring wheat. Front. Plant Sci. 14. https://doi.org/10.3389/fpls.2023.1190358.	Semagn K., Henriquez M. A., Iqbal M., Brûlé-Babel A. L., Strenzke K., Ciechanowska I., Navabi A., N’Diaye A., Pozniak C., Spaner D. (2023). Identification of Fusarium head blight sources of resistance and associated QTLs in historical and modern Canadian spring wheat. Front. Plant Sci. 14. https://doi.org/10.3389/fpls.2023.1190358.	FHB incidence	1B	4.5565	8.8	IWB40197	586472828	584136390	586865139	1B-inter2
QTL160	BW	Association mapping	Semagn K., Henriquez M. A., Iqbal M., Brûlé-Babel A. L., Strenzke K., Ciechanowska I., Navabi A., N’Diaye A., Pozniak C., Spaner D. (2023). Identification of Fusarium head blight sources of resistance and associated QTLs in historical and modern Canadian spring wheat. Front. Plant Sci. 14. https://doi.org/10.3389/fpls.2023.1190358.	Semagn K., Henriquez M. A., Iqbal M., Brûlé-Babel A. L., Strenzke K., Ciechanowska I., Navabi A., N’Diaye A., Pozniak C., Spaner D. (2023). Identification of Fusarium head blight sources of resistance and associated QTLs in historical and modern Canadian spring wheat. Front. Plant Sci. 14. https://doi.org/10.3389/fpls.2023.1190358.	FHB incidence	1B	4.5565	8.8	IWB73608	586865139	585364481	588319738	1B-inter2
QTL161	BW	Association mapping	Semagn K., Henriquez M. A., Iqbal M., Brûlé-Babel A. L., Strenzke K., Ciechanowska I., Navabi A., N’Diaye A., Pozniak C., Spaner D. (2023). Identification of Fusarium head blight sources of resistance and associated QTLs in historical and modern Canadian spring wheat. Front. Plant Sci. 14. https://doi.org/10.3389/fpls.2023.1190358.	Semagn K., Henriquez M. A., Iqbal M., Brûlé-Babel A. L., Strenzke K., Ciechanowska I., Navabi A., N’Diaye A., Pozniak C., Spaner D. (2023). Identification of Fusarium head blight sources of resistance and associated QTLs in historical and modern Canadian spring wheat. Front. Plant Sci. 14. https://doi.org/10.3389/fpls.2023.1190358.	FHB incidence	1B	3.62773	6.847	IWB12504	588103860	586590991	589364914	1B-inter2
QTL20	BW	Linkage mapping	Venske, E., Dos Santos, R. S., Farias, D. D. R., Rother, V., da Maia, L. C., Pegoraro, C., Costa de Oliveira, A. (2019). Meta-Analysis of the QTLome of Fusarium Head Blight Resistance in Bread Wheat: Refining the Current Puzzle. Front. Plant Sci. 10, 727. https://doi.org/10.3389/fpls.2019.00727.	Srinivasachary, Gosman, N., Steed, A., Simmonds, J., Leverington-Waite, M., Wang, Y., et al. (2008). Susceptibility to Fusarium head blight is associated with the Rht-D1b semi-dwarfing allele in wheat. Theor. Appl. Genet. 116, 1145–1153. doi: 10.1007/s00122-008-0742-2.	Type II	1B	5.2	13.4	IWB29959	588319738	563733143	614083924	1B-inter2
QTL22	DW	Association mapping	Haile JK, Sertse D, N'Diaye A, Klymiuk V, Wiebe K, Ruan YF, Chawla HS, Henriquez MA, Wang LP, Kutcher HR, Steiner B, Buerstmayr H, Pozniak CJ (2023) Multi-locus genome-wide association studies reveal the genetic architecture of Fusarium head blight resistance in durum wheat. Frontiers in Plant Science 14. doi:10.3389/fpls.2023.1182548	Haile JK, Sertse D, N'Diaye A, Klymiuk V, Wiebe K, Ruan YF, Chawla HS, Henriquez MA, Wang LP, Kutcher HR, Steiner B, Buerstmayr H, Pozniak CJ (2023) Multi-locus genome-wide association studies reveal the genetic architecture of Fusarium head blight resistance in durum wheat. Frontiers in Plant Science 14. doi:10.3389/fpls.2023.1182548	Type III	1B	5.3695	11.0212	IWB64037	595958389	593541580	597452849	1B-inter2
QTL21	BW	Linkage mapping	Venske, E., Dos Santos, R. S., Farias, D. D. R., Rother, V., da Maia, L. C., Pegoraro, C., Costa de Oliveira, A. (2019). Meta-Analysis of the QTLome of Fusarium Head Blight Resistance in Bread Wheat: Refining the Current Puzzle. Front. Plant Sci. 10, 727. https://doi.org/10.3389/fpls.2019.00727.	Agnes SH, Szabolcs LK, Mónika V, László P, János P, Csaba L and Akos M. (2014), Differential influence of QTL linked to Fusarium head blight, Fusarium-damaged kernel, deoxynivalenol contents and associated morphological traits in a Frontana-derived wheat population. Euphytica, 200, 9-26. doi: 10.1007/s10681-014-1124-2	Type III	1B	2.78	7.1	IWA255	617298821	589364914	634651073	1B-R2
QTL452	BW	Linkage mapping	Saini, D.K., Chahal, A., Pal, N. et al. Meta-analysis reveals consensus genomic regions associated with multiple disease resistance in wheat (Triticum aestivum L.). Mol. Breed. 42, 11 (2022). https://doi.org/10.1007/s11032-022-01282-z.	Thambugala, D., Brûlé-Babel, A.L., Blackwell, B.A. et al. (2020). Genetic analyses of native Fusarium head blight resistance in two spring wheat populations identifies QTL near the B1, Ppd-D1, Rht-1, Vrn-1, Fhb1, Fhb2, and Fhb5 loci. Theor. Appl. Genet. 133, 2775–2796. https://doi.org/10.1007/s00122-020-03631-y.	FHB severity & III	1B	6.58	11.99	IWB25833	628046798	621538644	634651073	1B-R2
QTL341	DW	Linkage mapping	Pirseyedi, S.M., Kumar, A., Ghavami, F. et al. Mapping QTL for Fusarium head blight resistance in a tunisian-derived durum wheat population (2019). Cereal Res. Comm. 47, 78–87.	Pirseyedi, S.M., Kumar, A., Ghavami, F. et al. Mapping QTL for Fusarium head blight resistance in a tunisian-derived durum wheat population (2019). Cereal Res. Comm. 47, 78–87.	FHB severity	1B	3.06	16.3	IWB26080	639546389	635362896	639808099	1B-R2
QTL23	DW	Association mapping	Ruan Y, Zhang W, Knox RE, Berraies S, Campbell HL, Ragupathy R, Boyle K, Polley B, Henriquez MA, Burt A, Kumar S, Cuthbert RD, Fobert PR, Buerstmayr H and DePauw RM (2020) Characterization of the Genetic Architecture for Fusarium Head Blight Resistance in Durum Wheat: The Complex Association of Resistance, Flowering Time, and Height Genes. Front. Plant Sci. 11:592064.	Ruan Y, Zhang W, Knox RE, Berraies S, Campbell HL, Ragupathy R, Boyle K, Polley B, Henriquez MA, Burt A, Kumar S, Cuthbert RD, Fobert PR, Buerstmayr H and DePauw RM (2020) Characterization of the Genetic Architecture for Fusarium Head Blight Resistance in Durum Wheat: The Complex Association of Resistance, Flowering Time, and Height Genes. Front. Plant Sci. 11:592064.	FHB index	1B	3.6	8	IWB13172	653340010	651456765	654828089	1B-R2
QTL25	DW	Association mapping	Haile JK, Sertse D, N'Diaye A, Klymiuk V, Wiebe K, Ruan YF, Chawla HS, Henriquez MA, Wang LP, Kutcher HR, Steiner B, Buerstmayr H, Pozniak CJ (2023) Multi-locus genome-wide association studies reveal the genetic architecture of Fusarium head blight resistance in durum wheat. Frontiers in Plant Science 14. doi:10.3389/fpls.2023.1182548	Haile JK, Sertse D, N'Diaye A, Klymiuk V, Wiebe K, Ruan YF, Chawla HS, Henriquez MA, Wang LP, Kutcher HR, Steiner B, Buerstmayr H, Pozniak CJ (2023) Multi-locus genome-wide association studies reveal the genetic architecture of Fusarium head blight resistance in durum wheat. Frontiers in Plant Science 14. doi:10.3389/fpls.2023.1182548	FHB incidence	1B	3.9885	17.3899	IWB31066	676793558	674749079	678275162	1B-R2
QTL431	BW	Linkage mapping	Saini, D.K., Chahal, A., Pal, N. et al. Meta-analysis reveals consensus genomic regions associated with multiple disease resistance in wheat (Triticum aestivum L.). Mol. Breed. 42, 11 (2022). https://doi.org/10.1007/s11032-022-01282-z.	Goddard, R., Steed, A., Scheeren, P. L., Maciel, J. L. N., Caierão, E., Torres, G. A. M., et al. (2021) Identification of Fusarium head blight resistance loci in two Brazilian wheat mapping populations. PLoS ONE 16(3): e0248184. https://doi.org/10.1371/journal.pone.0248184.	FHB severity	2A	4.5	6.5	IWB72491	3383581	25912	5755353	2A-R1
QTL59	BW	Linkage mapping	Venske, E., Dos Santos, R. S., Farias, D. D. R., Rother, V., da Maia, L. C., Pegoraro, C., Costa de Oliveira, A. (2019). Meta-Analysis of the QTLome of Fusarium Head Blight Resistance in Bread Wheat: Refining the Current Puzzle. Front. Plant Sci. 10, 727. https://doi.org/10.3389/fpls.2019.00727.	Lu, Q., Lillemo, M., Skinnes, H., He, X., Shi, J., Ji, F., et al. (2012). Anther extrusion and plant height are associated with Type I resistance to Fusarium head blight in bread wheat line ‘Shanghai-3/Catbird’. Theor. Appl. Genet. 126, 317–334. doi: 10.1007/s00122-012-1981-9.	Type IV	2A	>3	9.3	IWA6745	3508966	25912	15704450	2A-R1
QTL55	BW	Linkage mapping	Venske, E., Dos Santos, R. S., Farias, D. D. R., Rother, V., da Maia, L. C., Pegoraro, C., Costa de Oliveira, A. (2019). Meta-Analysis of the QTLome of Fusarium Head Blight Resistance in Bread Wheat: Refining the Current Puzzle. Front. Plant Sci. 10, 727. https://doi.org/10.3389/fpls.2019.00727.	Zhou, W., Kolb, F. L., Bai, G., Shaner, G., and Domier, L. L. (2002). Genetic analysis of scab resistance QTL in wheat with microsatellite and AFLP markers. Genome 45, 719–727. doi: 10.1139/g02-034.	Type II	2A	<0.05	5	IWA1563	4341379	25912	18401516	2A-R1
QTL357	DW	Linkage mapping	Ruan YF, Comeau A, Langevin F, Hucl P, Clarke JM, Brule-Babel A, Pozniak CJ (2012) Identification of novel QTL for resistance to Fusarium head blight in a tetraploid wheat population. Genome 55:853-864. doi:10.1139/gen-2012-0110	Ruan YF, Comeau A, Langevin F, Hucl P, Clarke JM, Brule-Babel A, Pozniak CJ (2012) Identification of novel QTL for resistance to Fusarium head blight in a tetraploid wheat population. Genome 55:853-864. doi:10.1139/gen-2012-0110	FHB incidence	2A	3.1	7	IWA6922	4976147	2646242	16488615	2A-R1
QTL26	DW	Association mapping	Haile JK, Sertse D, N'Diaye A, Klymiuk V, Wiebe K, Ruan YF, Chawla HS, Henriquez MA, Wang LP, Kutcher HR, Steiner B, Buerstmayr H, Pozniak CJ (2023) Multi-locus genome-wide association studies reveal the genetic architecture of Fusarium head blight resistance in durum wheat. Frontiers in Plant Science 14. doi:10.3389/fpls.2023.1182548	Haile JK, Sertse D, N'Diaye A, Klymiuk V, Wiebe K, Ruan YF, Chawla HS, Henriquez MA, Wang LP, Kutcher HR, Steiner B, Buerstmayr H, Pozniak CJ (2023) Multi-locus genome-wide association studies reveal the genetic architecture of Fusarium head blight resistance in durum wheat. Frontiers in Plant Science 14. doi:10.3389/fpls.2023.1182548	FHB incidence	2A	3.5284	7.5836	IWB59945	12298409	10452007	13768114	2A-R1
QTL27	DW	Association mapping	Haile JK, Sertse D, N'Diaye A, Klymiuk V, Wiebe K, Ruan YF, Chawla HS, Henriquez MA, Wang LP, Kutcher HR, Steiner B, Buerstmayr H, Pozniak CJ (2023) Multi-locus genome-wide association studies reveal the genetic architecture of Fusarium head blight resistance in durum wheat. Frontiers in Plant Science 14. doi:10.3389/fpls.2023.1182548	Haile JK, Sertse D, N'Diaye A, Klymiuk V, Wiebe K, Ruan YF, Chawla HS, Henriquez MA, Wang LP, Kutcher HR, Steiner B, Buerstmayr H, Pozniak CJ (2023) Multi-locus genome-wide association studies reveal the genetic architecture of Fusarium head blight resistance in durum wheat. Frontiers in Plant Science 14. doi:10.3389/fpls.2023.1182548	FHB severity	2A	4.6684	12.7793	IWB69599	18401516	16805935	19697945	2A-R1
QTL432	BW	Linkage mapping	Saini, D.K., Chahal, A., Pal, N. et al. Meta-analysis reveals consensus genomic regions associated with multiple disease resistance in wheat (Triticum aestivum L.). Mol. Breed. 42, 11 (2022). https://doi.org/10.1007/s11032-022-01282-z.	Goddard, R., Steed, A., Scheeren, P. L., Maciel, J. L. N., Caierão, E., Torres, G. A. M., et al. (2021) Identification of Fusarium head blight resistance loci in two Brazilian wheat mapping populations. PLoS ONE 16(3): e0248184. https://doi.org/10.1371/journal.pone.0248184.	FHB severity	2A	4.7	8.6	IWB11847	23438854	16693066	26934199	2A-R1
QTL29	DW	Association mapping	Ruan Y, Zhang W, Knox RE, Berraies S, Campbell HL, Ragupathy R, Boyle K, Polley B, Henriquez MA, Burt A, Kumar S, Cuthbert RD, Fobert PR, Buerstmayr H and DePauw RM (2020) Characterization of the Genetic Architecture for Fusarium Head Blight Resistance in Durum Wheat: The Complex Association of Resistance, Flowering Time, and Height Genes. Front. Plant Sci. 11:592064.	Ruan Y, Zhang W, Knox RE, Berraies S, Campbell HL, Ragupathy R, Boyle K, Polley B, Henriquez MA, Burt A, Kumar S, Cuthbert RD, Fobert PR, Buerstmayr H and DePauw RM (2020) Characterization of the Genetic Architecture for Fusarium Head Blight Resistance in Durum Wheat: The Complex Association of Resistance, Flowering Time, and Height Genes. Front. Plant Sci. 11:592064.	FHB incidence	2A	3.7	9	IWB70927	26934199	23438873	28225371	2A-R1
QTL30	DW	Association mapping	Ruan Y, Zhang W, Knox RE, Berraies S, Campbell HL, Ragupathy R, Boyle K, Polley B, Henriquez MA, Burt A, Kumar S, Cuthbert RD, Fobert PR, Buerstmayr H and DePauw RM (2020) Characterization of the Genetic Architecture for Fusarium Head Blight Resistance in Durum Wheat: The Complex Association of Resistance, Flowering Time, and Height Genes. Front. Plant Sci. 11:592064.	Ruan Y, Zhang W, Knox RE, Berraies S, Campbell HL, Ragupathy R, Boyle K, Polley B, Henriquez MA, Burt A, Kumar S, Cuthbert RD, Fobert PR, Buerstmayr H and DePauw RM (2020) Characterization of the Genetic Architecture for Fusarium Head Blight Resistance in Durum Wheat: The Complex Association of Resistance, Flowering Time, and Height Genes. Front. Plant Sci. 11:592064.	FHB severity	2A	3.7	9	IWA1166	29153155	26969140	30545132	2A-R1
QTL31	DW	Association mapping	Haile JK, Sertse D, N'Diaye A, Klymiuk V, Wiebe K, Ruan YF, Chawla HS, Henriquez MA, Wang LP, Kutcher HR, Steiner B, Buerstmayr H, Pozniak CJ (2023) Multi-locus genome-wide association studies reveal the genetic architecture of Fusarium head blight resistance in durum wheat. Frontiers in Plant Science 14. doi:10.3389/fpls.2023.1182548	Haile JK, Sertse D, N'Diaye A, Klymiuk V, Wiebe K, Ruan YF, Chawla HS, Henriquez MA, Wang LP, Kutcher HR, Steiner B, Buerstmayr H, Pozniak CJ (2023) Multi-locus genome-wide association studies reveal the genetic architecture of Fusarium head blight resistance in durum wheat. Frontiers in Plant Science 14. doi:10.3389/fpls.2023.1182548	Type III	2A	5.4469	5.9919	IWB47995	29645825	26969140	30915513	2A-R1
QTL32	DW	Association mapping	Ruan Y, Zhang W, Knox RE, Berraies S, Campbell HL, Ragupathy R, Boyle K, Polley B, Henriquez MA, Burt A, Kumar S, Cuthbert RD, Fobert PR, Buerstmayr H and DePauw RM (2020) Characterization of the Genetic Architecture for Fusarium Head Blight Resistance in Durum Wheat: The Complex Association of Resistance, Flowering Time, and Height Genes. Front. Plant Sci. 11:592064.	Ruan Y, Zhang W, Knox RE, Berraies S, Campbell HL, Ragupathy R, Boyle K, Polley B, Henriquez MA, Burt A, Kumar S, Cuthbert RD, Fobert PR, Buerstmayr H and DePauw RM (2020) Characterization of the Genetic Architecture for Fusarium Head Blight Resistance in Durum Wheat: The Complex Association of Resistance, Flowering Time, and Height Genes. Front. Plant Sci. 11:592064.	FHB incidence	2A	3.2	9	IWB44250	30911616	29254983	32200954	2A-R1
QTL297	DW	Linkage mapping	Gadaleta, A., Colasuonno, P., Giove, S. L., Blanco, A., Giancaspro, A. (2019). Map-based cloning of QFhb. mgb-2A identifies a WAK2 gene responsible for Fusarium Head Blight resistance in wheat. Sci. Rep. 9(1), 6929.	Gadaleta, A., Colasuonno, P., Giove, S. L., Blanco, A., Giancaspro, A. (2019). Map-based cloning of QFhb. mgb-2A identifies a WAK2 gene responsible for Fusarium Head Blight resistance in wheat. Sci. Rep. 9(1), 6929.	Type I	2A	3.7	12	IWB63138	31677849	23438854	34130605	2A-R1
QTL162	BW	Association mapping	Semagn K., Henriquez M. A., Iqbal M., Brûlé-Babel A. L., Strenzke K., Ciechanowska I., Navabi A., N’Diaye A., Pozniak C., Spaner D. (2023). Identification of Fusarium head blight sources of resistance and associated QTLs in historical and modern Canadian spring wheat. Front. Plant Sci. 14. https://doi.org/10.3389/fpls.2023.1190358.	Semagn K., Henriquez M. A., Iqbal M., Brûlé-Babel A. L., Strenzke K., Ciechanowska I., Navabi A., N’Diaye A., Pozniak C., Spaner D. (2023). Identification of Fusarium head blight sources of resistance and associated QTLs in historical and modern Canadian spring wheat. Front. Plant Sci. 14. https://doi.org/10.3389/fpls.2023.1190358.	FHB incidence	2A	3.96501	7.337	IWB10499	32051139	30545132	32885877	2A-R1
QTL52	BW	Linkage mapping	Venske, E., Dos Santos, R. S., Farias, D. D. R., Rother, V., da Maia, L. C., Pegoraro, C., Costa de Oliveira, A. (2019). Meta-Analysis of the QTLome of Fusarium Head Blight Resistance in Bread Wheat: Refining the Current Puzzle. Front. Plant Sci. 10, 727. https://doi.org/10.3389/fpls.2019.00727.	Petersen, S., Lyerly, J. H., Maloney, P. V., Brown-Guedira, G., Cowger, C., Costa, J. M., et al. (2016). Mapping of head blight resistance quantitative trait loci in winter wheat cultivar NC-neuse. Crop Sci. 56, 1473–1483. doi: 10.2135/cropsci2015.05.0312.	Type I & II	2A	5	9.7	IWB38844	34130605	30197084	39909195	2A-R1
QTL163	BW	Association mapping	Semagn K., Henriquez M. A., Iqbal M., Brûlé-Babel A. L., Strenzke K., Ciechanowska I., Navabi A., N’Diaye A., Pozniak C., Spaner D. (2023). Identification of Fusarium head blight sources of resistance and associated QTLs in historical and modern Canadian spring wheat. Front. Plant Sci. 14. https://doi.org/10.3389/fpls.2023.1190358.	Semagn K., Henriquez M. A., Iqbal M., Brûlé-Babel A. L., Strenzke K., Ciechanowska I., Navabi A., N’Diaye A., Pozniak C., Spaner D. (2023). Identification of Fusarium head blight sources of resistance and associated QTLs in historical and modern Canadian spring wheat. Front. Plant Sci. 14. https://doi.org/10.3389/fpls.2023.1190358.	FHB visual rating index	2A	4.20771	8.065	IWB73041	36755631	34130605	37397799	2A-R1
QTL444	BW	Linkage mapping	Saini, D.K., Chahal, A., Pal, N. et al. Meta-analysis reveals consensus genomic regions associated with multiple disease resistance in wheat (Triticum aestivum L.). Mol. Breed. 42, 11 (2022). https://doi.org/10.1007/s11032-022-01282-z.	Jiang, P., Zhang, X., Wu, L., He, Y., Zhuang, W., Cheng, X., Ge, W., Ma, H. and Kong, L. (2020), A novel QTL on chromosome 5AL of Yangmai 158 increases resistance to Fusarium head blight in wheat. Plant Pathol. 69: 249-258. https://doi.org/10.1111/ppa.13130.	Type II & V	2A	3.89	4.37	IWA3194	70572934	70572573	91359376	2A-inter1
QTL35	DW	Association mapping	Ruan Y, Zhang W, Knox RE, Berraies S, Campbell HL, Ragupathy R, Boyle K, Polley B, Henriquez MA, Burt A, Kumar S, Cuthbert RD, Fobert PR, Buerstmayr H and DePauw RM (2020) Characterization of the Genetic Architecture for Fusarium Head Blight Resistance in Durum Wheat: The Complex Association of Resistance, Flowering Time, and Height Genes. Front. Plant Sci. 11:592064.	Ruan Y, Zhang W, Knox RE, Berraies S, Campbell HL, Ragupathy R, Boyle K, Polley B, Henriquez MA, Burt A, Kumar S, Cuthbert RD, Fobert PR, Buerstmayr H and DePauw RM (2020) Characterization of the Genetic Architecture for Fusarium Head Blight Resistance in Durum Wheat: The Complex Association of Resistance, Flowering Time, and Height Genes. Front. Plant Sci. 11:592064.	FHB incidence	2A	3.3	10.1	IWB73852	138354885	129682673	139671496	2A-inter1
QTL37	DW	Association mapping	Ruan Y, Zhang W, Knox RE, Berraies S, Campbell HL, Ragupathy R, Boyle K, Polley B, Henriquez MA, Burt A, Kumar S, Cuthbert RD, Fobert PR, Buerstmayr H and DePauw RM (2020) Characterization of the Genetic Architecture for Fusarium Head Blight Resistance in Durum Wheat: The Complex Association of Resistance, Flowering Time, and Height Genes. Front. Plant Sci. 11:592064.	Ruan Y, Zhang W, Knox RE, Berraies S, Campbell HL, Ragupathy R, Boyle K, Polley B, Henriquez MA, Burt A, Kumar S, Cuthbert RD, Fobert PR, Buerstmayr H and DePauw RM (2020) Characterization of the Genetic Architecture for Fusarium Head Blight Resistance in Durum Wheat: The Complex Association of Resistance, Flowering Time, and Height Genes. Front. Plant Sci. 11:592064.	FHB incidence	2A	3.4	10.1	IWB27952	139462913	137717790	145172046	2A-inter1
QTL38	DW	Association mapping	Ruan Y, Zhang W, Knox RE, Berraies S, Campbell HL, Ragupathy R, Boyle K, Polley B, Henriquez MA, Burt A, Kumar S, Cuthbert RD, Fobert PR, Buerstmayr H and DePauw RM (2020) Characterization of the Genetic Architecture for Fusarium Head Blight Resistance in Durum Wheat: The Complex Association of Resistance, Flowering Time, and Height Genes. Front. Plant Sci. 11:592064.	Ruan Y, Zhang W, Knox RE, Berraies S, Campbell HL, Ragupathy R, Boyle K, Polley B, Henriquez MA, Burt A, Kumar S, Cuthbert RD, Fobert PR, Buerstmayr H and DePauw RM (2020) Characterization of the Genetic Architecture for Fusarium Head Blight Resistance in Durum Wheat: The Complex Association of Resistance, Flowering Time, and Height Genes. Front. Plant Sci. 11:592064.	FHB incidence	2A	3.2	10.1	IWB66683	140057797	138464779	145172046	2A-inter1
QTL164	BW	Association mapping	Semagn K., Henriquez M. A., Iqbal M., Brûlé-Babel A. L., Strenzke K., Ciechanowska I., Navabi A., N’Diaye A., Pozniak C., Spaner D. (2023). Identification of Fusarium head blight sources of resistance and associated QTLs in historical and modern Canadian spring wheat. Front. Plant Sci. 14. https://doi.org/10.3389/fpls.2023.1190358.	Semagn K., Henriquez M. A., Iqbal M., Brûlé-Babel A. L., Strenzke K., Ciechanowska I., Navabi A., N’Diaye A., Pozniak C., Spaner D. (2023). Identification of Fusarium head blight sources of resistance and associated QTLs in historical and modern Canadian spring wheat. Front. Plant Sci. 14. https://doi.org/10.3389/fpls.2023.1190358.	FHB severity & visual rating index	2A	4.92584	9.573	IWA534	168935859	162209805	168935859	2A-inter1
QTL294	DW	Linkage mapping	Zhao, M. X., Leng, Y. Q., Chao, S. M., Xu, S. S., & Zhong, S. B. (2018). Molecular mapping of QTL for Fusarium head blight resistance introgressed into durum wheat. Theor. Appl. Genet. 131(9), 1939–1951. doi: 10.1007/s00122-018-3124-4	Zhao, M. X., Leng, Y. Q., Chao, S. M., Xu, S. S., & Zhong, S. B. (2018). Molecular mapping of QTL for Fusarium head blight resistance introgressed into durum wheat. Theor. Appl. Genet. 131(9), 1939–1951. doi: 10.1007/s00122-018-3124-4	Type II	2A	7.17	15	IWB10237	197626487	154732761	199468492	2A-inter1
QTL165	BW	Association mapping	Semagn K., Henriquez M. A., Iqbal M., Brûlé-Babel A. L., Strenzke K., Ciechanowska I., Navabi A., N’Diaye A., Pozniak C., Spaner D. (2023). Identification of Fusarium head blight sources of resistance and associated QTLs in historical and modern Canadian spring wheat. Front. Plant Sci. 14. https://doi.org/10.3389/fpls.2023.1190358.	Semagn K., Henriquez M. A., Iqbal M., Brûlé-Babel A. L., Strenzke K., Ciechanowska I., Navabi A., N’Diaye A., Pozniak C., Spaner D. (2023). Identification of Fusarium head blight sources of resistance and associated QTLs in historical and modern Canadian spring wheat. Front. Plant Sci. 14. https://doi.org/10.3389/fpls.2023.1190358.	FHB incidence	2A	3.54138	6.537	IWB34407	206795422	202515259	206795422	2A-C
QTL167	BW	Association mapping	Semagn K., Henriquez M. A., Iqbal M., Brûlé-Babel A. L., Strenzke K., Ciechanowska I., Navabi A., N’Diaye A., Pozniak C., Spaner D. (2023). Identification of Fusarium head blight sources of resistance and associated QTLs in historical and modern Canadian spring wheat. Front. Plant Sci. 14. https://doi.org/10.3389/fpls.2023.1190358.	Semagn K., Henriquez M. A., Iqbal M., Brûlé-Babel A. L., Strenzke K., Ciechanowska I., Navabi A., N’Diaye A., Pozniak C., Spaner D. (2023). Identification of Fusarium head blight sources of resistance and associated QTLs in historical and modern Canadian spring wheat. Front. Plant Sci. 14. https://doi.org/10.3389/fpls.2023.1190358.	FHB incidence	2A	3.54138	6.537	IWB11991	207940614	204196636	207940614	2A-C
QTL169	BW	Association mapping	Semagn K., Henriquez M. A., Iqbal M., Brûlé-Babel A. L., Strenzke K., Ciechanowska I., Navabi A., N’Diaye A., Pozniak C., Spaner D. (2023). Identification of Fusarium head blight sources of resistance and associated QTLs in historical and modern Canadian spring wheat. Front. Plant Sci. 14. https://doi.org/10.3389/fpls.2023.1190358.	Semagn K., Henriquez M. A., Iqbal M., Brûlé-Babel A. L., Strenzke K., Ciechanowska I., Navabi A., N’Diaye A., Pozniak C., Spaner D. (2023). Identification of Fusarium head blight sources of resistance and associated QTLs in historical and modern Canadian spring wheat. Front. Plant Sci. 14. https://doi.org/10.3389/fpls.2023.1190358.	FHB incidence	2A	4.13628	7.765	IWB35483	209362738	207376613	210547603	2A-C
QTL171	BW	Association mapping	Semagn K., Henriquez M. A., Iqbal M., Brûlé-Babel A. L., Strenzke K., Ciechanowska I., Navabi A., N’Diaye A., Pozniak C., Spaner D. (2023). Identification of Fusarium head blight sources of resistance and associated QTLs in historical and modern Canadian spring wheat. Front. Plant Sci. 14. https://doi.org/10.3389/fpls.2023.1190358.	Semagn K., Henriquez M. A., Iqbal M., Brûlé-Babel A. L., Strenzke K., Ciechanowska I., Navabi A., N’Diaye A., Pozniak C., Spaner D. (2023). Identification of Fusarium head blight sources of resistance and associated QTLs in historical and modern Canadian spring wheat. Front. Plant Sci. 14. https://doi.org/10.3389/fpls.2023.1190358.	FHB incidence	2A	3.83419	7.18	IWB36005	210548035	207940614	210547603	2A-C
QTL172	BW	Association mapping	Semagn K., Henriquez M. A., Iqbal M., Brûlé-Babel A. L., Strenzke K., Ciechanowska I., Navabi A., N’Diaye A., Pozniak C., Spaner D. (2023). Identification of Fusarium head blight sources of resistance and associated QTLs in historical and modern Canadian spring wheat. Front. Plant Sci. 14. https://doi.org/10.3389/fpls.2023.1190358.	Semagn K., Henriquez M. A., Iqbal M., Brûlé-Babel A. L., Strenzke K., Ciechanowska I., Navabi A., N’Diaye A., Pozniak C., Spaner D. (2023). Identification of Fusarium head blight sources of resistance and associated QTLs in historical and modern Canadian spring wheat. Front. Plant Sci. 14. https://doi.org/10.3389/fpls.2023.1190358.	FHB incidence	2A	3.94321	7.322	IWB49995	214167721	212499157	216790728	2A-C
QTL173	BW	Association mapping	Semagn K., Henriquez M. A., Iqbal M., Brûlé-Babel A. L., Strenzke K., Ciechanowska I., Navabi A., N’Diaye A., Pozniak C., Spaner D. (2023). Identification of Fusarium head blight sources of resistance and associated QTLs in historical and modern Canadian spring wheat. Front. Plant Sci. 14. https://doi.org/10.3389/fpls.2023.1190358.	Semagn K., Henriquez M. A., Iqbal M., Brûlé-Babel A. L., Strenzke K., Ciechanowska I., Navabi A., N’Diaye A., Pozniak C., Spaner D. (2023). Identification of Fusarium head blight sources of resistance and associated QTLs in historical and modern Canadian spring wheat. Front. Plant Sci. 14. https://doi.org/10.3389/fpls.2023.1190358.	FHB incidence	2A	3.96501	7.337	IWA5406	220259498	216790728	220261880	2A-C
QTL176	BW	Association mapping	Semagn K., Henriquez M. A., Iqbal M., Brûlé-Babel A. L., Strenzke K., Ciechanowska I., Navabi A., N’Diaye A., Pozniak C., Spaner D. (2023). Identification of Fusarium head blight sources of resistance and associated QTLs in historical and modern Canadian spring wheat. Front. Plant Sci. 14. https://doi.org/10.3389/fpls.2023.1190358.	Semagn K., Henriquez M. A., Iqbal M., Brûlé-Babel A. L., Strenzke K., Ciechanowska I., Navabi A., N’Diaye A., Pozniak C., Spaner D. (2023). Identification of Fusarium head blight sources of resistance and associated QTLs in historical and modern Canadian spring wheat. Front. Plant Sci. 14. https://doi.org/10.3389/fpls.2023.1190358.	FHB incidence	2A	3.96501	7.337	IWB7879	226321658	220261880	230974907	2A-C
QTL177	BW	Association mapping	Semagn K., Henriquez M. A., Iqbal M., Brûlé-Babel A. L., Strenzke K., Ciechanowska I., Navabi A., N’Diaye A., Pozniak C., Spaner D. (2023). Identification of Fusarium head blight sources of resistance and associated QTLs in historical and modern Canadian spring wheat. Front. Plant Sci. 14. https://doi.org/10.3389/fpls.2023.1190358.	Semagn K., Henriquez M. A., Iqbal M., Brûlé-Babel A. L., Strenzke K., Ciechanowska I., Navabi A., N’Diaye A., Pozniak C., Spaner D. (2023). Identification of Fusarium head blight sources of resistance and associated QTLs in historical and modern Canadian spring wheat. Front. Plant Sci. 14. https://doi.org/10.3389/fpls.2023.1190358.	FHB incidence	2A	3.96501	7.337	IWB28593	231586275	216790728	231586275	2A-C
QTL179	BW	Association mapping	Semagn K., Henriquez M. A., Iqbal M., Brûlé-Babel A. L., Strenzke K., Ciechanowska I., Navabi A., N’Diaye A., Pozniak C., Spaner D. (2023). Identification of Fusarium head blight sources of resistance and associated QTLs in historical and modern Canadian spring wheat. Front. Plant Sci. 14. https://doi.org/10.3389/fpls.2023.1190358.	Semagn K., Henriquez M. A., Iqbal M., Brûlé-Babel A. L., Strenzke K., Ciechanowska I., Navabi A., N’Diaye A., Pozniak C., Spaner D. (2023). Identification of Fusarium head blight sources of resistance and associated QTLs in historical and modern Canadian spring wheat. Front. Plant Sci. 14. https://doi.org/10.3389/fpls.2023.1190358.	FHB incidence	2A	3.57458	6.551	IWB28433	234782783	220261880	234782783	2A-C
QTL180	BW	Association mapping	Semagn K., Henriquez M. A., Iqbal M., Brûlé-Babel A. L., Strenzke K., Ciechanowska I., Navabi A., N’Diaye A., Pozniak C., Spaner D. (2023). Identification of Fusarium head blight sources of resistance and associated QTLs in historical and modern Canadian spring wheat. Front. Plant Sci. 14. https://doi.org/10.3389/fpls.2023.1190358.	Semagn K., Henriquez M. A., Iqbal M., Brûlé-Babel A. L., Strenzke K., Ciechanowska I., Navabi A., N’Diaye A., Pozniak C., Spaner D. (2023). Identification of Fusarium head blight sources of resistance and associated QTLs in historical and modern Canadian spring wheat. Front. Plant Sci. 14. https://doi.org/10.3389/fpls.2023.1190358.	FHB incidence	2A	3.96501	7.337	IWB57941	234786120	231586275	234786230	2A-C
QTL181	BW	Association mapping	Semagn K., Henriquez M. A., Iqbal M., Brûlé-Babel A. L., Strenzke K., Ciechanowska I., Navabi A., N’Diaye A., Pozniak C., Spaner D. (2023). Identification of Fusarium head blight sources of resistance and associated QTLs in historical and modern Canadian spring wheat. Front. Plant Sci. 14. https://doi.org/10.3389/fpls.2023.1190358.	Semagn K., Henriquez M. A., Iqbal M., Brûlé-Babel A. L., Strenzke K., Ciechanowska I., Navabi A., N’Diaye A., Pozniak C., Spaner D. (2023). Identification of Fusarium head blight sources of resistance and associated QTLs in historical and modern Canadian spring wheat. Front. Plant Sci. 14. https://doi.org/10.3389/fpls.2023.1190358.	FHB incidence	2A	3.96501	7.337	IWA1496	246904339	231586275	246904339	2A-C
QTL183	BW	Association mapping	Semagn K., Henriquez M. A., Iqbal M., Brûlé-Babel A. L., Strenzke K., Ciechanowska I., Navabi A., N’Diaye A., Pozniak C., Spaner D. (2023). Identification of Fusarium head blight sources of resistance and associated QTLs in historical and modern Canadian spring wheat. Front. Plant Sci. 14. https://doi.org/10.3389/fpls.2023.1190358.	Semagn K., Henriquez M. A., Iqbal M., Brûlé-Babel A. L., Strenzke K., Ciechanowska I., Navabi A., N’Diaye A., Pozniak C., Spaner D. (2023). Identification of Fusarium head blight sources of resistance and associated QTLs in historical and modern Canadian spring wheat. Front. Plant Sci. 14. https://doi.org/10.3389/fpls.2023.1190358.	FHB incidence	2A	3.96501	7.337	IWA1371	251755112	246904449	251754974	2A-C
QTL185	BW	Association mapping	Semagn K., Henriquez M. A., Iqbal M., Brûlé-Babel A. L., Strenzke K., Ciechanowska I., Navabi A., N’Diaye A., Pozniak C., Spaner D. (2023). Identification of Fusarium head blight sources of resistance and associated QTLs in historical and modern Canadian spring wheat. Front. Plant Sci. 14. https://doi.org/10.3389/fpls.2023.1190358.	Semagn K., Henriquez M. A., Iqbal M., Brûlé-Babel A. L., Strenzke K., Ciechanowska I., Navabi A., N’Diaye A., Pozniak C., Spaner D. (2023). Identification of Fusarium head blight sources of resistance and associated QTLs in historical and modern Canadian spring wheat. Front. Plant Sci. 14. https://doi.org/10.3389/fpls.2023.1190358.	FHB incidence	2A	3.96501	7.337	IWB34421	257342033	246904449	257342033	2A-C
QTL186	BW	Association mapping	Semagn K., Henriquez M. A., Iqbal M., Brûlé-Babel A. L., Strenzke K., Ciechanowska I., Navabi A., N’Diaye A., Pozniak C., Spaner D. (2023). Identification of Fusarium head blight sources of resistance and associated QTLs in historical and modern Canadian spring wheat. Front. Plant Sci. 14. https://doi.org/10.3389/fpls.2023.1190358.	Semagn K., Henriquez M. A., Iqbal M., Brûlé-Babel A. L., Strenzke K., Ciechanowska I., Navabi A., N’Diaye A., Pozniak C., Spaner D. (2023). Identification of Fusarium head blight sources of resistance and associated QTLs in historical and modern Canadian spring wheat. Front. Plant Sci. 14. https://doi.org/10.3389/fpls.2023.1190358.	FHB incidence	2A	3.94321	7.322	IWB46346	258691673	251754974	257342703	2A-C
QTL187	BW	Association mapping	Semagn K., Henriquez M. A., Iqbal M., Brûlé-Babel A. L., Strenzke K., Ciechanowska I., Navabi A., N’Diaye A., Pozniak C., Spaner D. (2023). Identification of Fusarium head blight sources of resistance and associated QTLs in historical and modern Canadian spring wheat. Front. Plant Sci. 14. https://doi.org/10.3389/fpls.2023.1190358.	Semagn K., Henriquez M. A., Iqbal M., Brûlé-Babel A. L., Strenzke K., Ciechanowska I., Navabi A., N’Diaye A., Pozniak C., Spaner D. (2023). Identification of Fusarium head blight sources of resistance and associated QTLs in historical and modern Canadian spring wheat. Front. Plant Sci. 14. https://doi.org/10.3389/fpls.2023.1190358.	FHB incidence	2A	3.96501	7.337	IWB34536	261015117	257342703	263254681	2A-C
QTL188	BW	Association mapping	Semagn K., Henriquez M. A., Iqbal M., Brûlé-Babel A. L., Strenzke K., Ciechanowska I., Navabi A., N’Diaye A., Pozniak C., Spaner D. (2023). Identification of Fusarium head blight sources of resistance and associated QTLs in historical and modern Canadian spring wheat. Front. Plant Sci. 14. https://doi.org/10.3389/fpls.2023.1190358.	Semagn K., Henriquez M. A., Iqbal M., Brûlé-Babel A. L., Strenzke K., Ciechanowska I., Navabi A., N’Diaye A., Pozniak C., Spaner D. (2023). Identification of Fusarium head blight sources of resistance and associated QTLs in historical and modern Canadian spring wheat. Front. Plant Sci. 14. https://doi.org/10.3389/fpls.2023.1190358.	FHB incidence	2A	3.96501	7.337	IWB52172	263254681	251754974	263254681	2A-C
QTL191	BW	Association mapping	Semagn K., Henriquez M. A., Iqbal M., Brûlé-Babel A. L., Strenzke K., Ciechanowska I., Navabi A., N’Diaye A., Pozniak C., Spaner D. (2023). Identification of Fusarium head blight sources of resistance and associated QTLs in historical and modern Canadian spring wheat. Front. Plant Sci. 14. https://doi.org/10.3389/fpls.2023.1190358.	Semagn K., Henriquez M. A., Iqbal M., Brûlé-Babel A. L., Strenzke K., Ciechanowska I., Navabi A., N’Diaye A., Pozniak C., Spaner D. (2023). Identification of Fusarium head blight sources of resistance and associated QTLs in historical and modern Canadian spring wheat. Front. Plant Sci. 14. https://doi.org/10.3389/fpls.2023.1190358.	FHB incidence	2A	3.96501	7.337	IWB36194	267262551	264187670	266582460	2A-C
QTL193	BW	Association mapping	Semagn K., Henriquez M. A., Iqbal M., Brûlé-Babel A. L., Strenzke K., Ciechanowska I., Navabi A., N’Diaye A., Pozniak C., Spaner D. (2023). Identification of Fusarium head blight sources of resistance and associated QTLs in historical and modern Canadian spring wheat. Front. Plant Sci. 14. https://doi.org/10.3389/fpls.2023.1190358.	Semagn K., Henriquez M. A., Iqbal M., Brûlé-Babel A. L., Strenzke K., Ciechanowska I., Navabi A., N’Diaye A., Pozniak C., Spaner D. (2023). Identification of Fusarium head blight sources of resistance and associated QTLs in historical and modern Canadian spring wheat. Front. Plant Sci. 14. https://doi.org/10.3389/fpls.2023.1190358.	FHB incidence	2A	3.53906	6.487	IWB12341	286599499	283514354	289882595	2A-C
QTL194	BW	Association mapping	Semagn K., Henriquez M. A., Iqbal M., Brûlé-Babel A. L., Strenzke K., Ciechanowska I., Navabi A., N’Diaye A., Pozniak C., Spaner D. (2023). Identification of Fusarium head blight sources of resistance and associated QTLs in historical and modern Canadian spring wheat. Front. Plant Sci. 14. https://doi.org/10.3389/fpls.2023.1190358.	Semagn K., Henriquez M. A., Iqbal M., Brûlé-Babel A. L., Strenzke K., Ciechanowska I., Navabi A., N’Diaye A., Pozniak C., Spaner D. (2023). Identification of Fusarium head blight sources of resistance and associated QTLs in historical and modern Canadian spring wheat. Front. Plant Sci. 14. https://doi.org/10.3389/fpls.2023.1190358.	FHB incidence	2A	4.22484	7.882	IWB38398	289882595	278519918	289882595	2A-C
QTL195	BW	Association mapping	Semagn K., Henriquez M. A., Iqbal M., Brûlé-Babel A. L., Strenzke K., Ciechanowska I., Navabi A., N’Diaye A., Pozniak C., Spaner D. (2023). Identification of Fusarium head blight sources of resistance and associated QTLs in historical and modern Canadian spring wheat. Front. Plant Sci. 14. https://doi.org/10.3389/fpls.2023.1190358.	Semagn K., Henriquez M. A., Iqbal M., Brûlé-Babel A. L., Strenzke K., Ciechanowska I., Navabi A., N’Diaye A., Pozniak C., Spaner D. (2023). Identification of Fusarium head blight sources of resistance and associated QTLs in historical and modern Canadian spring wheat. Front. Plant Sci. 14. https://doi.org/10.3389/fpls.2023.1190358.	FHB incidence	2A	3.97823	7.396	IWB34785	293010371	290653748	295899575	2A-C
QTL196	BW	Association mapping	Semagn K., Henriquez M. A., Iqbal M., Brûlé-Babel A. L., Strenzke K., Ciechanowska I., Navabi A., N’Diaye A., Pozniak C., Spaner D. (2023). Identification of Fusarium head blight sources of resistance and associated QTLs in historical and modern Canadian spring wheat. Front. Plant Sci. 14. https://doi.org/10.3389/fpls.2023.1190358.	Semagn K., Henriquez M. A., Iqbal M., Brûlé-Babel A. L., Strenzke K., Ciechanowska I., Navabi A., N’Diaye A., Pozniak C., Spaner D. (2023). Identification of Fusarium head blight sources of resistance and associated QTLs in historical and modern Canadian spring wheat. Front. Plant Sci. 14. https://doi.org/10.3389/fpls.2023.1190358.	FHB severity & visual rating index	2A	4.01345	7.631	IWB64492	309579879	295899575	309579879	2A-C
QTL197	BW	Association mapping	Semagn K., Henriquez M. A., Iqbal M., Brûlé-Babel A. L., Strenzke K., Ciechanowska I., Navabi A., N’Diaye A., Pozniak C., Spaner D. (2023). Identification of Fusarium head blight sources of resistance and associated QTLs in historical and modern Canadian spring wheat. Front. Plant Sci. 14. https://doi.org/10.3389/fpls.2023.1190358.	Semagn K., Henriquez M. A., Iqbal M., Brûlé-Babel A. L., Strenzke K., Ciechanowska I., Navabi A., N’Diaye A., Pozniak C., Spaner D. (2023). Identification of Fusarium head blight sources of resistance and associated QTLs in historical and modern Canadian spring wheat. Front. Plant Sci. 14. https://doi.org/10.3389/fpls.2023.1190358.	FHB incidence	2A	3.96501	7.337	IWB35604	311322591	310636014	312600307	2A-C
QTL198	BW	Association mapping	Semagn K., Henriquez M. A., Iqbal M., Brûlé-Babel A. L., Strenzke K., Ciechanowska I., Navabi A., N’Diaye A., Pozniak C., Spaner D. (2023). Identification of Fusarium head blight sources of resistance and associated QTLs in historical and modern Canadian spring wheat. Front. Plant Sci. 14. https://doi.org/10.3389/fpls.2023.1190358.	Semagn K., Henriquez M. A., Iqbal M., Brûlé-Babel A. L., Strenzke K., Ciechanowska I., Navabi A., N’Diaye A., Pozniak C., Spaner D. (2023). Identification of Fusarium head blight sources of resistance and associated QTLs in historical and modern Canadian spring wheat. Front. Plant Sci. 14. https://doi.org/10.3389/fpls.2023.1190358.	FHB incidence	2A	3.96501	7.337	IWB10443	320594402	311322591	320594402	2A-C
QTL199	BW	Association mapping	Semagn K., Henriquez M. A., Iqbal M., Brûlé-Babel A. L., Strenzke K., Ciechanowska I., Navabi A., N’Diaye A., Pozniak C., Spaner D. (2023). Identification of Fusarium head blight sources of resistance and associated QTLs in historical and modern Canadian spring wheat. Front. Plant Sci. 14. https://doi.org/10.3389/fpls.2023.1190358.	Semagn K., Henriquez M. A., Iqbal M., Brûlé-Babel A. L., Strenzke K., Ciechanowska I., Navabi A., N’Diaye A., Pozniak C., Spaner D. (2023). Identification of Fusarium head blight sources of resistance and associated QTLs in historical and modern Canadian spring wheat. Front. Plant Sci. 14. https://doi.org/10.3389/fpls.2023.1190358.	FHB incidence	2A	3.53906	6.487	IWB53727	321130234	316624018	321886828	2A-C
QTL202	BW	Association mapping	Semagn K., Henriquez M. A., Iqbal M., Brûlé-Babel A. L., Strenzke K., Ciechanowska I., Navabi A., N’Diaye A., Pozniak C., Spaner D. (2023). Identification of Fusarium head blight sources of resistance and associated QTLs in historical and modern Canadian spring wheat. Front. Plant Sci. 14. https://doi.org/10.3389/fpls.2023.1190358.	Semagn K., Henriquez M. A., Iqbal M., Brûlé-Babel A. L., Strenzke K., Ciechanowska I., Navabi A., N’Diaye A., Pozniak C., Spaner D. (2023). Identification of Fusarium head blight sources of resistance and associated QTLs in historical and modern Canadian spring wheat. Front. Plant Sci. 14. https://doi.org/10.3389/fpls.2023.1190358.	FHB incidence	2A	3.96501	7.337	IWB39087	325445117	321886828	325590263	2A-C
QTL203	BW	Association mapping	Semagn K., Henriquez M. A., Iqbal M., Brûlé-Babel A. L., Strenzke K., Ciechanowska I., Navabi A., N’Diaye A., Pozniak C., Spaner D. (2023). Identification of Fusarium head blight sources of resistance and associated QTLs in historical and modern Canadian spring wheat. Front. Plant Sci. 14. https://doi.org/10.3389/fpls.2023.1190358.	Semagn K., Henriquez M. A., Iqbal M., Brûlé-Babel A. L., Strenzke K., Ciechanowska I., Navabi A., N’Diaye A., Pozniak C., Spaner D. (2023). Identification of Fusarium head blight sources of resistance and associated QTLs in historical and modern Canadian spring wheat. Front. Plant Sci. 14. https://doi.org/10.3389/fpls.2023.1190358.	FHB incidence	2A	3.96501	7.337	IWA1103	337421352	331390699	337429570	2A-C
QTL204	BW	Association mapping	Semagn K., Henriquez M. A., Iqbal M., Brûlé-Babel A. L., Strenzke K., Ciechanowska I., Navabi A., N’Diaye A., Pozniak C., Spaner D. (2023). Identification of Fusarium head blight sources of resistance and associated QTLs in historical and modern Canadian spring wheat. Front. Plant Sci. 14. https://doi.org/10.3389/fpls.2023.1190358.	Semagn K., Henriquez M. A., Iqbal M., Brûlé-Babel A. L., Strenzke K., Ciechanowska I., Navabi A., N’Diaye A., Pozniak C., Spaner D. (2023). Identification of Fusarium head blight sources of resistance and associated QTLs in historical and modern Canadian spring wheat. Front. Plant Sci. 14. https://doi.org/10.3389/fpls.2023.1190358.	FHB severity & visual rating index	2A	4.31002	8.285	IWB11038	337422404	328011756	337422404	2A-C
QTL205	BW	Association mapping	Semagn K., Henriquez M. A., Iqbal M., Brûlé-Babel A. L., Strenzke K., Ciechanowska I., Navabi A., N’Diaye A., Pozniak C., Spaner D. (2023). Identification of Fusarium head blight sources of resistance and associated QTLs in historical and modern Canadian spring wheat. Front. Plant Sci. 14. https://doi.org/10.3389/fpls.2023.1190358.	Semagn K., Henriquez M. A., Iqbal M., Brûlé-Babel A. L., Strenzke K., Ciechanowska I., Navabi A., N’Diaye A., Pozniak C., Spaner D. (2023). Identification of Fusarium head blight sources of resistance and associated QTLs in historical and modern Canadian spring wheat. Front. Plant Sci. 14. https://doi.org/10.3389/fpls.2023.1190358.	FHB incidence	2A	3.53906	6.487	IWB52385	338929251	337422404	340878136	2A-C
QTL207	BW	Association mapping	Semagn K., Henriquez M. A., Iqbal M., Brûlé-Babel A. L., Strenzke K., Ciechanowska I., Navabi A., N’Diaye A., Pozniak C., Spaner D. (2023). Identification of Fusarium head blight sources of resistance and associated QTLs in historical and modern Canadian spring wheat. Front. Plant Sci. 14. https://doi.org/10.3389/fpls.2023.1190358.	Semagn K., Henriquez M. A., Iqbal M., Brûlé-Babel A. L., Strenzke K., Ciechanowska I., Navabi A., N’Diaye A., Pozniak C., Spaner D. (2023). Identification of Fusarium head blight sources of resistance and associated QTLs in historical and modern Canadian spring wheat. Front. Plant Sci. 14. https://doi.org/10.3389/fpls.2023.1190358.	FHB incidence	2A	3.96501	7.337	IWB35029	344430735	337429570	344430589	2A-C
QTL208	BW	Association mapping	Semagn K., Henriquez M. A., Iqbal M., Brûlé-Babel A. L., Strenzke K., Ciechanowska I., Navabi A., N’Diaye A., Pozniak C., Spaner D. (2023). Identification of Fusarium head blight sources of resistance and associated QTLs in historical and modern Canadian spring wheat. Front. Plant Sci. 14. https://doi.org/10.3389/fpls.2023.1190358.	Semagn K., Henriquez M. A., Iqbal M., Brûlé-Babel A. L., Strenzke K., Ciechanowska I., Navabi A., N’Diaye A., Pozniak C., Spaner D. (2023). Identification of Fusarium head blight sources of resistance and associated QTLs in historical and modern Canadian spring wheat. Front. Plant Sci. 14. https://doi.org/10.3389/fpls.2023.1190358.	FHB incidence	2A	3.53906	6.487	IWB9775	348358691	344430589	349846549	2A-C
QTL210	BW	Association mapping	Semagn K., Henriquez M. A., Iqbal M., Brûlé-Babel A. L., Strenzke K., Ciechanowska I., Navabi A., N’Diaye A., Pozniak C., Spaner D. (2023). Identification of Fusarium head blight sources of resistance and associated QTLs in historical and modern Canadian spring wheat. Front. Plant Sci. 14. https://doi.org/10.3389/fpls.2023.1190358.	Semagn K., Henriquez M. A., Iqbal M., Brûlé-Babel A. L., Strenzke K., Ciechanowska I., Navabi A., N’Diaye A., Pozniak C., Spaner D. (2023). Identification of Fusarium head blight sources of resistance and associated QTLs in historical and modern Canadian spring wheat. Front. Plant Sci. 14. https://doi.org/10.3389/fpls.2023.1190358.	FHB incidence	2A	3.53906	6.487	IWA3255	351894725	349846549	352948069	2A-C
QTL211	BW	Association mapping	Semagn K., Henriquez M. A., Iqbal M., Brûlé-Babel A. L., Strenzke K., Ciechanowska I., Navabi A., N’Diaye A., Pozniak C., Spaner D. (2023). Identification of Fusarium head blight sources of resistance and associated QTLs in historical and modern Canadian spring wheat. Front. Plant Sci. 14. https://doi.org/10.3389/fpls.2023.1190358.	Semagn K., Henriquez M. A., Iqbal M., Brûlé-Babel A. L., Strenzke K., Ciechanowska I., Navabi A., N’Diaye A., Pozniak C., Spaner D. (2023). Identification of Fusarium head blight sources of resistance and associated QTLs in historical and modern Canadian spring wheat. Front. Plant Sci. 14. https://doi.org/10.3389/fpls.2023.1190358.	FHB incidence	2A	3.53906	6.487	IWB35985	352948069	349846549	354331119	2A-C
QTL212	BW	Association mapping	Semagn K., Henriquez M. A., Iqbal M., Brûlé-Babel A. L., Strenzke K., Ciechanowska I., Navabi A., N’Diaye A., Pozniak C., Spaner D. (2023). Identification of Fusarium head blight sources of resistance and associated QTLs in historical and modern Canadian spring wheat. Front. Plant Sci. 14. https://doi.org/10.3389/fpls.2023.1190358.	Semagn K., Henriquez M. A., Iqbal M., Brûlé-Babel A. L., Strenzke K., Ciechanowska I., Navabi A., N’Diaye A., Pozniak C., Spaner D. (2023). Identification of Fusarium head blight sources of resistance and associated QTLs in historical and modern Canadian spring wheat. Front. Plant Sci. 14. https://doi.org/10.3389/fpls.2023.1190358.	FHB incidence	2A	3.53906	6.487	IWB66812	365608122	359273578	365608122	2A-C
QTL214	BW	Association mapping	Semagn K., Henriquez M. A., Iqbal M., Brûlé-Babel A. L., Strenzke K., Ciechanowska I., Navabi A., N’Diaye A., Pozniak C., Spaner D. (2023). Identification of Fusarium head blight sources of resistance and associated QTLs in historical and modern Canadian spring wheat. Front. Plant Sci. 14. https://doi.org/10.3389/fpls.2023.1190358.	Semagn K., Henriquez M. A., Iqbal M., Brûlé-Babel A. L., Strenzke K., Ciechanowska I., Navabi A., N’Diaye A., Pozniak C., Spaner D. (2023). Identification of Fusarium head blight sources of resistance and associated QTLs in historical and modern Canadian spring wheat. Front. Plant Sci. 14. https://doi.org/10.3389/fpls.2023.1190358.	FHB incidence	2A	3.96501	7.337	IWB52947	368006251	365608272	368007148	2A-C
QTL215	BW	Association mapping	Semagn K., Henriquez M. A., Iqbal M., Brûlé-Babel A. L., Strenzke K., Ciechanowska I., Navabi A., N’Diaye A., Pozniak C., Spaner D. (2023). Identification of Fusarium head blight sources of resistance and associated QTLs in historical and modern Canadian spring wheat. Front. Plant Sci. 14. https://doi.org/10.3389/fpls.2023.1190358.	Semagn K., Henriquez M. A., Iqbal M., Brûlé-Babel A. L., Strenzke K., Ciechanowska I., Navabi A., N’Diaye A., Pozniak C., Spaner D. (2023). Identification of Fusarium head blight sources of resistance and associated QTLs in historical and modern Canadian spring wheat. Front. Plant Sci. 14. https://doi.org/10.3389/fpls.2023.1190358.	FHB incidence	2A	3.94321	7.322	IWB10685	374391499	372465426	375454524	2A-C
QTL216	BW	Association mapping	Semagn K., Henriquez M. A., Iqbal M., Brûlé-Babel A. L., Strenzke K., Ciechanowska I., Navabi A., N’Diaye A., Pozniak C., Spaner D. (2023). Identification of Fusarium head blight sources of resistance and associated QTLs in historical and modern Canadian spring wheat. Front. Plant Sci. 14. https://doi.org/10.3389/fpls.2023.1190358.	Semagn K., Henriquez M. A., Iqbal M., Brûlé-Babel A. L., Strenzke K., Ciechanowska I., Navabi A., N’Diaye A., Pozniak C., Spaner D. (2023). Identification of Fusarium head blight sources of resistance and associated QTLs in historical and modern Canadian spring wheat. Front. Plant Sci. 14. https://doi.org/10.3389/fpls.2023.1190358.	FHB incidence	2A	3.6406	6.77	IWB40770	380162411	375454524	380162411	2A-C
QTL220	BW	Association mapping	Semagn K., Henriquez M. A., Iqbal M., Brûlé-Babel A. L., Strenzke K., Ciechanowska I., Navabi A., N’Diaye A., Pozniak C., Spaner D. (2023). Identification of Fusarium head blight sources of resistance and associated QTLs in historical and modern Canadian spring wheat. Front. Plant Sci. 14. https://doi.org/10.3389/fpls.2023.1190358.	Semagn K., Henriquez M. A., Iqbal M., Brûlé-Babel A. L., Strenzke K., Ciechanowska I., Navabi A., N’Diaye A., Pozniak C., Spaner D. (2023). Identification of Fusarium head blight sources of resistance and associated QTLs in historical and modern Canadian spring wheat. Front. Plant Sci. 14. https://doi.org/10.3389/fpls.2023.1190358.	FHB incidence	2A	3.94321	7.322	IWB52237	383012799	380372397	383137190	2A-C
QTL221	BW	Association mapping	Semagn K., Henriquez M. A., Iqbal M., Brûlé-Babel A. L., Strenzke K., Ciechanowska I., Navabi A., N’Diaye A., Pozniak C., Spaner D. (2023). Identification of Fusarium head blight sources of resistance and associated QTLs in historical and modern Canadian spring wheat. Front. Plant Sci. 14. https://doi.org/10.3389/fpls.2023.1190358.	Semagn K., Henriquez M. A., Iqbal M., Brûlé-Babel A. L., Strenzke K., Ciechanowska I., Navabi A., N’Diaye A., Pozniak C., Spaner D. (2023). Identification of Fusarium head blight sources of resistance and associated QTLs in historical and modern Canadian spring wheat. Front. Plant Sci. 14. https://doi.org/10.3389/fpls.2023.1190358.	FHB incidence	2A	3.94321	7.322	IWB3486	386436531	384536070	387608845	2A-C
QTL223	BW	Association mapping	Semagn K., Henriquez M. A., Iqbal M., Brûlé-Babel A. L., Strenzke K., Ciechanowska I., Navabi A., N’Diaye A., Pozniak C., Spaner D. (2023). Identification of Fusarium head blight sources of resistance and associated QTLs in historical and modern Canadian spring wheat. Front. Plant Sci. 14. https://doi.org/10.3389/fpls.2023.1190358.	Semagn K., Henriquez M. A., Iqbal M., Brûlé-Babel A. L., Strenzke K., Ciechanowska I., Navabi A., N’Diaye A., Pozniak C., Spaner D. (2023). Identification of Fusarium head blight sources of resistance and associated QTLs in historical and modern Canadian spring wheat. Front. Plant Sci. 14. https://doi.org/10.3389/fpls.2023.1190358.	FHB incidence	2A	3.94321	7.322	IWB51162	388947048	386436531	389498447	2A-C
QTL225	BW	Association mapping	Semagn K., Henriquez M. A., Iqbal M., Brûlé-Babel A. L., Strenzke K., Ciechanowska I., Navabi A., N’Diaye A., Pozniak C., Spaner D. (2023). Identification of Fusarium head blight sources of resistance and associated QTLs in historical and modern Canadian spring wheat. Front. Plant Sci. 14. https://doi.org/10.3389/fpls.2023.1190358.	Semagn K., Henriquez M. A., Iqbal M., Brûlé-Babel A. L., Strenzke K., Ciechanowska I., Navabi A., N’Diaye A., Pozniak C., Spaner D. (2023). Identification of Fusarium head blight sources of resistance and associated QTLs in historical and modern Canadian spring wheat. Front. Plant Sci. 14. https://doi.org/10.3389/fpls.2023.1190358.	FHB incidence	2A	3.94321	7.322	IWB38681	389491177	387608845	389498447	2A-C
QTL228	BW	Association mapping	Semagn K., Henriquez M. A., Iqbal M., Brûlé-Babel A. L., Strenzke K., Ciechanowska I., Navabi A., N’Diaye A., Pozniak C., Spaner D. (2023). Identification of Fusarium head blight sources of resistance and associated QTLs in historical and modern Canadian spring wheat. Front. Plant Sci. 14. https://doi.org/10.3389/fpls.2023.1190358.	Semagn K., Henriquez M. A., Iqbal M., Brûlé-Babel A. L., Strenzke K., Ciechanowska I., Navabi A., N’Diaye A., Pozniak C., Spaner D. (2023). Identification of Fusarium head blight sources of resistance and associated QTLs in historical and modern Canadian spring wheat. Front. Plant Sci. 14. https://doi.org/10.3389/fpls.2023.1190358.	FHB incidence	2A	3.85291	7.114	IWB71534	392926444	391137972	393141836	2A-C
QTL230	BW	Association mapping	Semagn K., Henriquez M. A., Iqbal M., Brûlé-Babel A. L., Strenzke K., Ciechanowska I., Navabi A., N’Diaye A., Pozniak C., Spaner D. (2023). Identification of Fusarium head blight sources of resistance and associated QTLs in historical and modern Canadian spring wheat. Front. Plant Sci. 14. https://doi.org/10.3389/fpls.2023.1190358.	Semagn K., Henriquez M. A., Iqbal M., Brûlé-Babel A. L., Strenzke K., Ciechanowska I., Navabi A., N’Diaye A., Pozniak C., Spaner D. (2023). Identification of Fusarium head blight sources of resistance and associated QTLs in historical and modern Canadian spring wheat. Front. Plant Sci. 14. https://doi.org/10.3389/fpls.2023.1190358.	FHB incidence	2A	3.86627	7.197	IWB63212	402191867	393141836	402907279	2A-C
QTL231	BW	Association mapping	Semagn K., Henriquez M. A., Iqbal M., Brûlé-Babel A. L., Strenzke K., Ciechanowska I., Navabi A., N’Diaye A., Pozniak C., Spaner D. (2023). Identification of Fusarium head blight sources of resistance and associated QTLs in historical and modern Canadian spring wheat. Front. Plant Sci. 14. https://doi.org/10.3389/fpls.2023.1190358.	Semagn K., Henriquez M. A., Iqbal M., Brûlé-Babel A. L., Strenzke K., Ciechanowska I., Navabi A., N’Diaye A., Pozniak C., Spaner D. (2023). Identification of Fusarium head blight sources of resistance and associated QTLs in historical and modern Canadian spring wheat. Front. Plant Sci. 14. https://doi.org/10.3389/fpls.2023.1190358.	FHB incidence	2A	3.96501	7.337	IWB52560	405131616	393141836	405131616	2A-C
QTL232	BW	Association mapping	Semagn K., Henriquez M. A., Iqbal M., Brûlé-Babel A. L., Strenzke K., Ciechanowska I., Navabi A., N’Diaye A., Pozniak C., Spaner D. (2023). Identification of Fusarium head blight sources of resistance and associated QTLs in historical and modern Canadian spring wheat. Front. Plant Sci. 14. https://doi.org/10.3389/fpls.2023.1190358.	Semagn K., Henriquez M. A., Iqbal M., Brûlé-Babel A. L., Strenzke K., Ciechanowska I., Navabi A., N’Diaye A., Pozniak C., Spaner D. (2023). Identification of Fusarium head blight sources of resistance and associated QTLs in historical and modern Canadian spring wheat. Front. Plant Sci. 14. https://doi.org/10.3389/fpls.2023.1190358.	FHB incidence	2A	4.01166	7.538	IWB52727	405737949	402907279	405957213	2A-C
QTL233	BW	Association mapping	Semagn K., Henriquez M. A., Iqbal M., Brûlé-Babel A. L., Strenzke K., Ciechanowska I., Navabi A., N’Diaye A., Pozniak C., Spaner D. (2023). Identification of Fusarium head blight sources of resistance and associated QTLs in historical and modern Canadian spring wheat. Front. Plant Sci. 14. https://doi.org/10.3389/fpls.2023.1190358.	Semagn K., Henriquez M. A., Iqbal M., Brûlé-Babel A. L., Strenzke K., Ciechanowska I., Navabi A., N’Diaye A., Pozniak C., Spaner D. (2023). Identification of Fusarium head blight sources of resistance and associated QTLs in historical and modern Canadian spring wheat. Front. Plant Sci. 14. https://doi.org/10.3389/fpls.2023.1190358.	FHB incidence	2A	3.94321	7.322	IWB74637	409395516	407331927	409888399	2A-C
QTL235	BW	Association mapping	Semagn K., Henriquez M. A., Iqbal M., Brûlé-Babel A. L., Strenzke K., Ciechanowska I., Navabi A., N’Diaye A., Pozniak C., Spaner D. (2023). Identification of Fusarium head blight sources of resistance and associated QTLs in historical and modern Canadian spring wheat. Front. Plant Sci. 14. https://doi.org/10.3389/fpls.2023.1190358.	Semagn K., Henriquez M. A., Iqbal M., Brûlé-Babel A. L., Strenzke K., Ciechanowska I., Navabi A., N’Diaye A., Pozniak C., Spaner D. (2023). Identification of Fusarium head blight sources of resistance and associated QTLs in historical and modern Canadian spring wheat. Front. Plant Sci. 14. https://doi.org/10.3389/fpls.2023.1190358.	FHB incidence	2A	3.55819	6.555	IWB58225	409889873	408245933	409888399	2A-C
QTL236	BW	Association mapping	Semagn K., Henriquez M. A., Iqbal M., Brûlé-Babel A. L., Strenzke K., Ciechanowska I., Navabi A., N’Diaye A., Pozniak C., Spaner D. (2023). Identification of Fusarium head blight sources of resistance and associated QTLs in historical and modern Canadian spring wheat. Front. Plant Sci. 14. https://doi.org/10.3389/fpls.2023.1190358.	Semagn K., Henriquez M. A., Iqbal M., Brûlé-Babel A. L., Strenzke K., Ciechanowska I., Navabi A., N’Diaye A., Pozniak C., Spaner D. (2023). Identification of Fusarium head blight sources of resistance and associated QTLs in historical and modern Canadian spring wheat. Front. Plant Sci. 14. https://doi.org/10.3389/fpls.2023.1190358.	FHB incidence	2A	3.94321	7.322	IWA1252	412645039	409888399	414097570	2A-C
QTL237	BW	Association mapping	Semagn K., Henriquez M. A., Iqbal M., Brûlé-Babel A. L., Strenzke K., Ciechanowska I., Navabi A., N’Diaye A., Pozniak C., Spaner D. (2023). Identification of Fusarium head blight sources of resistance and associated QTLs in historical and modern Canadian spring wheat. Front. Plant Sci. 14. https://doi.org/10.3389/fpls.2023.1190358.	Semagn K., Henriquez M. A., Iqbal M., Brûlé-Babel A. L., Strenzke K., Ciechanowska I., Navabi A., N’Diaye A., Pozniak C., Spaner D. (2023). Identification of Fusarium head blight sources of resistance and associated QTLs in historical and modern Canadian spring wheat. Front. Plant Sci. 14. https://doi.org/10.3389/fpls.2023.1190358.	FHB incidence	2A	3.89469	7.27	IWA7531	440773460	434634118	441857960	2A-C
QTL238	BW	Association mapping	Semagn K., Henriquez M. A., Iqbal M., Brûlé-Babel A. L., Strenzke K., Ciechanowska I., Navabi A., N’Diaye A., Pozniak C., Spaner D. (2023). Identification of Fusarium head blight sources of resistance and associated QTLs in historical and modern Canadian spring wheat. Front. Plant Sci. 14. https://doi.org/10.3389/fpls.2023.1190358.	Semagn K., Henriquez M. A., Iqbal M., Brûlé-Babel A. L., Strenzke K., Ciechanowska I., Navabi A., N’Diaye A., Pozniak C., Spaner D. (2023). Identification of Fusarium head blight sources of resistance and associated QTLs in historical and modern Canadian spring wheat. Front. Plant Sci. 14. https://doi.org/10.3389/fpls.2023.1190358.	FHB incidence	2A	3.92897	7.307	IWB58676	445644327	443241698	445667059	2A-C
QTL239	BW	Association mapping	Semagn K., Henriquez M. A., Iqbal M., Brûlé-Babel A. L., Strenzke K., Ciechanowska I., Navabi A., N’Diaye A., Pozniak C., Spaner D. (2023). Identification of Fusarium head blight sources of resistance and associated QTLs in historical and modern Canadian spring wheat. Front. Plant Sci. 14. https://doi.org/10.3389/fpls.2023.1190358.	Semagn K., Henriquez M. A., Iqbal M., Brûlé-Babel A. L., Strenzke K., Ciechanowska I., Navabi A., N’Diaye A., Pozniak C., Spaner D. (2023). Identification of Fusarium head blight sources of resistance and associated QTLs in historical and modern Canadian spring wheat. Front. Plant Sci. 14. https://doi.org/10.3389/fpls.2023.1190358.	FHB incidence	2A	3.89469	7.27	IWA6593	445666985	440773460	445666985	2A-C
QTL241	BW	Association mapping	Semagn K., Henriquez M. A., Iqbal M., Brûlé-Babel A. L., Strenzke K., Ciechanowska I., Navabi A., N’Diaye A., Pozniak C., Spaner D. (2023). Identification of Fusarium head blight sources of resistance and associated QTLs in historical and modern Canadian spring wheat. Front. Plant Sci. 14. https://doi.org/10.3389/fpls.2023.1190358.	Semagn K., Henriquez M. A., Iqbal M., Brûlé-Babel A. L., Strenzke K., Ciechanowska I., Navabi A., N’Diaye A., Pozniak C., Spaner D. (2023). Identification of Fusarium head blight sources of resistance and associated QTLs in historical and modern Canadian spring wheat. Front. Plant Sci. 14. https://doi.org/10.3389/fpls.2023.1190358.	FHB incidence	2A	3.89469	7.27	IWB52471	449961911	448185486	449961355	2A-C
QTL242	BW	Association mapping	Semagn K., Henriquez M. A., Iqbal M., Brûlé-Babel A. L., Strenzke K., Ciechanowska I., Navabi A., N’Diaye A., Pozniak C., Spaner D. (2023). Identification of Fusarium head blight sources of resistance and associated QTLs in historical and modern Canadian spring wheat. Front. Plant Sci. 14. https://doi.org/10.3389/fpls.2023.1190358.	Semagn K., Henriquez M. A., Iqbal M., Brûlé-Babel A. L., Strenzke K., Ciechanowska I., Navabi A., N’Diaye A., Pozniak C., Spaner D. (2023). Identification of Fusarium head blight sources of resistance and associated QTLs in historical and modern Canadian spring wheat. Front. Plant Sci. 14. https://doi.org/10.3389/fpls.2023.1190358.	FHB incidence	2A	3.92897	7.307	IWB57378	464086846	461925757	465284479	2A-C
QTL243	BW	Association mapping	Semagn K., Henriquez M. A., Iqbal M., Brûlé-Babel A. L., Strenzke K., Ciechanowska I., Navabi A., N’Diaye A., Pozniak C., Spaner D. (2023). Identification of Fusarium head blight sources of resistance and associated QTLs in historical and modern Canadian spring wheat. Front. Plant Sci. 14. https://doi.org/10.3389/fpls.2023.1190358.	Semagn K., Henriquez M. A., Iqbal M., Brûlé-Babel A. L., Strenzke K., Ciechanowska I., Navabi A., N’Diaye A., Pozniak C., Spaner D. (2023). Identification of Fusarium head blight sources of resistance and associated QTLs in historical and modern Canadian spring wheat. Front. Plant Sci. 14. https://doi.org/10.3389/fpls.2023.1190358.	FHB incidence	2A	3.54847	6.534	IWB32212	464873130	463184613	465284479	2A-C
QTL247	BW	Association mapping	Semagn K., Henriquez M. A., Iqbal M., Brûlé-Babel A. L., Strenzke K., Ciechanowska I., Navabi A., N’Diaye A., Pozniak C., Spaner D. (2023). Identification of Fusarium head blight sources of resistance and associated QTLs in historical and modern Canadian spring wheat. Front. Plant Sci. 14. https://doi.org/10.3389/fpls.2023.1190358.	Semagn K., Henriquez M. A., Iqbal M., Brûlé-Babel A. L., Strenzke K., Ciechanowska I., Navabi A., N’Diaye A., Pozniak C., Spaner D. (2023). Identification of Fusarium head blight sources of resistance and associated QTLs in historical and modern Canadian spring wheat. Front. Plant Sci. 14. https://doi.org/10.3389/fpls.2023.1190358.	FHB incidence	2A	3.868	7.29	IWA5272	492666351	489779621	492666633	2A-C
QTL248	BW	Association mapping	Semagn K., Henriquez M. A., Iqbal M., Brûlé-Babel A. L., Strenzke K., Ciechanowska I., Navabi A., N’Diaye A., Pozniak C., Spaner D. (2023). Identification of Fusarium head blight sources of resistance and associated QTLs in historical and modern Canadian spring wheat. Front. Plant Sci. 14. https://doi.org/10.3389/fpls.2023.1190358.	Semagn K., Henriquez M. A., Iqbal M., Brûlé-Babel A. L., Strenzke K., Ciechanowska I., Navabi A., N’Diaye A., Pozniak C., Spaner D. (2023). Identification of Fusarium head blight sources of resistance and associated QTLs in historical and modern Canadian spring wheat. Front. Plant Sci. 14. https://doi.org/10.3389/fpls.2023.1190358.	FHB incidence	2A	3.868	7.29	IWB46662	496813323	495017056	497467631	2A-C
QTL249	BW	Association mapping	Semagn K., Henriquez M. A., Iqbal M., Brûlé-Babel A. L., Strenzke K., Ciechanowska I., Navabi A., N’Diaye A., Pozniak C., Spaner D. (2023). Identification of Fusarium head blight sources of resistance and associated QTLs in historical and modern Canadian spring wheat. Front. Plant Sci. 14. https://doi.org/10.3389/fpls.2023.1190358.	Semagn K., Henriquez M. A., Iqbal M., Brûlé-Babel A. L., Strenzke K., Ciechanowska I., Navabi A., N’Diaye A., Pozniak C., Spaner D. (2023). Identification of Fusarium head blight sources of resistance and associated QTLs in historical and modern Canadian spring wheat. Front. Plant Sci. 14. https://doi.org/10.3389/fpls.2023.1190358.	FHB incidence	2A	4.19869	7.895	IWB186	497465518	495816407	498881488	2A-C
QTL251	BW	Association mapping	Semagn K., Henriquez M. A., Iqbal M., Brûlé-Babel A. L., Strenzke K., Ciechanowska I., Navabi A., N’Diaye A., Pozniak C., Spaner D. (2023). Identification of Fusarium head blight sources of resistance and associated QTLs in historical and modern Canadian spring wheat. Front. Plant Sci. 14. https://doi.org/10.3389/fpls.2023.1190358.	Semagn K., Henriquez M. A., Iqbal M., Brûlé-Babel A. L., Strenzke K., Ciechanowska I., Navabi A., N’Diaye A., Pozniak C., Spaner D. (2023). Identification of Fusarium head blight sources of resistance and associated QTLs in historical and modern Canadian spring wheat. Front. Plant Sci. 14. https://doi.org/10.3389/fpls.2023.1190358.	FHB incidence	2A	4.19869	7.895	IWA3086	498879968	497052084	499480447	2A-C
QTL252	BW	Association mapping	Semagn K., Henriquez M. A., Iqbal M., Brûlé-Babel A. L., Strenzke K., Ciechanowska I., Navabi A., N’Diaye A., Pozniak C., Spaner D. (2023). Identification of Fusarium head blight sources of resistance and associated QTLs in historical and modern Canadian spring wheat. Front. Plant Sci. 14. https://doi.org/10.3389/fpls.2023.1190358.	Semagn K., Henriquez M. A., Iqbal M., Brûlé-Babel A. L., Strenzke K., Ciechanowska I., Navabi A., N’Diaye A., Pozniak C., Spaner D. (2023). Identification of Fusarium head blight sources of resistance and associated QTLs in historical and modern Canadian spring wheat. Front. Plant Sci. 14. https://doi.org/10.3389/fpls.2023.1190358.	FHB incidence, severity & visual rating index	2A	5.27969	10.119	IWB8815	501013762	499480447	501250619	2A-C
QTL253	BW	Association mapping	Semagn K., Henriquez M. A., Iqbal M., Brûlé-Babel A. L., Strenzke K., Ciechanowska I., Navabi A., N’Diaye A., Pozniak C., Spaner D. (2023). Identification of Fusarium head blight sources of resistance and associated QTLs in historical and modern Canadian spring wheat. Front. Plant Sci. 14. https://doi.org/10.3389/fpls.2023.1190358.	Semagn K., Henriquez M. A., Iqbal M., Brûlé-Babel A. L., Strenzke K., Ciechanowska I., Navabi A., N’Diaye A., Pozniak C., Spaner D. (2023). Identification of Fusarium head blight sources of resistance and associated QTLs in historical and modern Canadian spring wheat. Front. Plant Sci. 14. https://doi.org/10.3389/fpls.2023.1190358.	FHB incidence	2A	4.27269	8.105	IWA2948	501250619	497467631	501250619	2A-C
QTL39	DW	Association mapping	Haile JK, Sertse D, N'Diaye A, Klymiuk V, Wiebe K, Ruan YF, Chawla HS, Henriquez MA, Wang LP, Kutcher HR, Steiner B, Buerstmayr H, Pozniak CJ (2023) Multi-locus genome-wide association studies reveal the genetic architecture of Fusarium head blight resistance in durum wheat. Frontiers in Plant Science 14. doi:10.3389/fpls.2023.1182548	Haile JK, Sertse D, N'Diaye A, Klymiuk V, Wiebe K, Ruan YF, Chawla HS, Henriquez MA, Wang LP, Kutcher HR, Steiner B, Buerstmayr H, Pozniak CJ (2023) Multi-locus genome-wide association studies reveal the genetic architecture of Fusarium head blight resistance in durum wheat. Frontiers in Plant Science 14. doi:10.3389/fpls.2023.1182548	FHB severity	2A	4.5629	10.251	IWA412	556834018	555242453	559995621	2A-C
QTL254	BW	Association mapping	Semagn K., Henriquez M. A., Iqbal M., Brûlé-Babel A. L., Strenzke K., Ciechanowska I., Navabi A., N’Diaye A., Pozniak C., Spaner D. (2023). Identification of Fusarium head blight sources of resistance and associated QTLs in historical and modern Canadian spring wheat. Front. Plant Sci. 14. https://doi.org/10.3389/fpls.2023.1190358.	Semagn K., Henriquez M. A., Iqbal M., Brûlé-Babel A. L., Strenzke K., Ciechanowska I., Navabi A., N’Diaye A., Pozniak C., Spaner D. (2023). Identification of Fusarium head blight sources of resistance and associated QTLs in historical and modern Canadian spring wheat. Front. Plant Sci. 14. https://doi.org/10.3389/fpls.2023.1190358.	FHB incidence	2A	3.96501	7.337	IWB13965	573442275	571889007	574719566	2A-inter2
QTL256	BW	Association mapping	Semagn K., Henriquez M. A., Iqbal M., Brûlé-Babel A. L., Strenzke K., Ciechanowska I., Navabi A., N’Diaye A., Pozniak C., Spaner D. (2023). Identification of Fusarium head blight sources of resistance and associated QTLs in historical and modern Canadian spring wheat. Front. Plant Sci. 14. https://doi.org/10.3389/fpls.2023.1190358.	Semagn K., Henriquez M. A., Iqbal M., Brûlé-Babel A. L., Strenzke K., Ciechanowska I., Navabi A., N’Diaye A., Pozniak C., Spaner D. (2023). Identification of Fusarium head blight sources of resistance and associated QTLs in historical and modern Canadian spring wheat. Front. Plant Sci. 14. https://doi.org/10.3389/fpls.2023.1190358.	FHB visual rating index	2A	3.52436	6.46	IWA3417	598086698	590950022	599156100	2A-inter2
QTL51	BW	Linkage mapping	Venske, E., Dos Santos, R. S., Farias, D. D. R., Rother, V., da Maia, L. C., Pegoraro, C., Costa de Oliveira, A. (2019). Meta-Analysis of the QTLome of Fusarium Head Blight Resistance in Bread Wheat: Refining the Current Puzzle. Front. Plant Sci. 10, 727. https://doi.org/10.3389/fpls.2019.00727.	Petersen, S., Lyerly, J. H., Maloney, P. V., Brown-Guedira, G., Cowger, C., Costa, J. M., et al. (2016). Mapping of head blight resistance quantitative trait loci in winter wheat cultivar NC-neuse. Crop Sci. 56, 1473–1483. doi: 10.2135/cropsci2015.05.0312.	Type I & II	2A	3.3	9.4	IWA7947	600201835	562633972	605780942	2A-inter2
QTL350	DW	Linkage mapping	Garvin DF, Stack RW, Hansen JM (2009) Quantitative trait locus mapping of increased Fusarium head blight susceptibility associated with a wild emmer wheat chromosome. Phytopathology 99:447-452. doi:10.1094/phyto-99-4-0447	Garvin DF, Stack RW, Hansen JM (2009) Quantitative trait locus mapping of increased Fusarium head blight susceptibility associated with a wild emmer wheat chromosome. Phytopathology 99:447-452. doi:10.1094/phyto-99-4-0447	Type II	2A	3.5	21	IWA5244	681565752	658462905	695680484	2A-R2
QTL257	BW	Association mapping	Semagn K., Henriquez M. A., Iqbal M., Brûlé-Babel A. L., Strenzke K., Ciechanowska I., Navabi A., N’Diaye A., Pozniak C., Spaner D. (2023). Identification of Fusarium head blight sources of resistance and associated QTLs in historical and modern Canadian spring wheat. Front. Plant Sci. 14. https://doi.org/10.3389/fpls.2023.1190358.	Semagn K., Henriquez M. A., Iqbal M., Brûlé-Babel A. L., Strenzke K., Ciechanowska I., Navabi A., N’Diaye A., Pozniak C., Spaner D. (2023). Identification of Fusarium head blight sources of resistance and associated QTLs in historical and modern Canadian spring wheat. Front. Plant Sci. 14. https://doi.org/10.3389/fpls.2023.1190358.	FHB severity	2A	3.85861	7.145	IWB13648	691749827	690231599	692538398	2A-R2
QTL53	BW	Linkage mapping	Venske, E., Dos Santos, R. S., Farias, D. D. R., Rother, V., da Maia, L. C., Pegoraro, C., Costa de Oliveira, A. (2019). Meta-Analysis of the QTLome of Fusarium Head Blight Resistance in Bread Wheat: Refining the Current Puzzle. Front. Plant Sci. 10, 727. https://doi.org/10.3389/fpls.2019.00727.	Häberle, J., Schweizer, G., Schondelmaier, J., Zimmermann, G., and Hartl, L. (2009). Mapping of QTL for resistance against Fusarium head blight in the winter wheat population Pelikan//Bussard/Ning8026. Plant Breed. 128, 27–35. doi: 10.1111/j.1439-0523.2008.01540.x.	Type II	2A	11	8	IWB12332	701377125	685562559	720826170	2A-R2
QTL40	DW	Association mapping	Ruan Y, Zhang W, Knox RE, Berraies S, Campbell HL, Ragupathy R, Boyle K, Polley B, Henriquez MA, Burt A, Kumar S, Cuthbert RD, Fobert PR, Buerstmayr H and DePauw RM (2020) Characterization of the Genetic Architecture for Fusarium Head Blight Resistance in Durum Wheat: The Complex Association of Resistance, Flowering Time, and Height Genes. Front. Plant Sci. 11:592064.	Ruan Y, Zhang W, Knox RE, Berraies S, Campbell HL, Ragupathy R, Boyle K, Polley B, Henriquez MA, Burt A, Kumar S, Cuthbert RD, Fobert PR, Buerstmayr H and DePauw RM (2020) Characterization of the Genetic Architecture for Fusarium Head Blight Resistance in Durum Wheat: The Complex Association of Resistance, Flowering Time, and Height Genes. Front. Plant Sci. 11:592064.	FHB incidence	2A	3.9	9.5	IWA7540	706762763	705208966	708172831	2A-R2
QTL58	BW	Linkage mapping	Venske, E., Dos Santos, R. S., Farias, D. D. R., Rother, V., da Maia, L. C., Pegoraro, C., Costa de Oliveira, A. (2019). Meta-Analysis of the QTLome of Fusarium Head Blight Resistance in Bread Wheat: Refining the Current Puzzle. Front. Plant Sci. 10, 727. https://doi.org/10.3389/fpls.2019.00727.	Liu, S., Christopher, M. D., Griffey, C. A., Hall, M. D., Gundrum, P. G., and Brooks, W. S. (2012). Molecular characterization of resistance to Fusarium head blight in US soft red winter wheat breeding line VA00W-38. Crop Sci. 52, 2283–2292. doi: 10.2135/cropsci2012.03.0144.	Type III	2A	4.2	13.4	IWA1960	726064385	720826170	731295304	2A-R2
QTL57	BW	Linkage mapping	Venske, E., Dos Santos, R. S., Farias, D. D. R., Rother, V., da Maia, L. C., Pegoraro, C., Costa de Oliveira, A. (2019). Meta-Analysis of the QTLome of Fusarium Head Blight Resistance in Bread Wheat: Refining the Current Puzzle. Front. Plant Sci. 10, 727. https://doi.org/10.3389/fpls.2019.00727.	Lu, Q., Lillemo, M., Skinnes, H., He, X., Shi, J., Ji, F., et al. (2012). Anther extrusion and plant height are associated with Type I resistance to Fusarium head blight in bread wheat line ‘Shanghai-3/Catbird’. Theor. Appl. Genet. 126, 317–334. doi: 10.1007/s00122-012-1981-9.	Type II	2A	>3	4.4	IWB71948	741949550	731295304	754456205	2A-R2
QTL41	DW	Association mapping	Haile JK, Sertse D, N'Diaye A, Klymiuk V, Wiebe K, Ruan YF, Chawla HS, Henriquez MA, Wang LP, Kutcher HR, Steiner B, Buerstmayr H, Pozniak CJ (2023) Multi-locus genome-wide association studies reveal the genetic architecture of Fusarium head blight resistance in durum wheat. Frontiers in Plant Science 14. doi:10.3389/fpls.2023.1182548	Haile JK, Sertse D, N'Diaye A, Klymiuk V, Wiebe K, Ruan YF, Chawla HS, Henriquez MA, Wang LP, Kutcher HR, Steiner B, Buerstmayr H, Pozniak CJ (2023) Multi-locus genome-wide association studies reveal the genetic architecture of Fusarium head blight resistance in durum wheat. Frontiers in Plant Science 14. doi:10.3389/fpls.2023.1182548	Type III	2A	3.3337	24.0377	IWB5740	743673594	742003757	745047219	2A-R2
QTL42	DW	Association mapping	Haile JK, Sertse D, N'Diaye A, Klymiuk V, Wiebe K, Ruan YF, Chawla HS, Henriquez MA, Wang LP, Kutcher HR, Steiner B, Buerstmayr H, Pozniak CJ (2023) Multi-locus genome-wide association studies reveal the genetic architecture of Fusarium head blight resistance in durum wheat. Frontiers in Plant Science 14. doi:10.3389/fpls.2023.1182548	Haile JK, Sertse D, N'Diaye A, Klymiuk V, Wiebe K, Ruan YF, Chawla HS, Henriquez MA, Wang LP, Kutcher HR, Steiner B, Buerstmayr H, Pozniak CJ (2023) Multi-locus genome-wide association studies reveal the genetic architecture of Fusarium head blight resistance in durum wheat. Frontiers in Plant Science 14. doi:10.3389/fpls.2023.1182548	Type III	2A	3.3914	5.2233	IWB12021	759510454	757731523	760951418	2A-R2
QTL54	BW	Linkage mapping	Venske, E., Dos Santos, R. S., Farias, D. D. R., Rother, V., da Maia, L. C., Pegoraro, C., Costa de Oliveira, A. (2019). Meta-Analysis of the QTLome of Fusarium Head Blight Resistance in Bread Wheat: Refining the Current Puzzle. Front. Plant Sci. 10, 727. https://doi.org/10.3389/fpls.2019.00727.	Paillard, S., Schnurbusch, T., Tiwari, R., Messmer, M., Winzeler, M., Keller, B., et al. (2004). QTL analysis of resistance to Fusarium head blight in Swiss winter wheat (Triticum aestivum L.). Theor. Appl. Genet. 109, 323–332. doi: 10.1007/s00122-004-1628-6.	Type II	2A	3.2	6.8	IWB72975	762377732	754456205	767210763	2A-R2
QTL43	DW	Association mapping	Ruan Y, Zhang W, Knox RE, Berraies S, Campbell HL, Ragupathy R, Boyle K, Polley B, Henriquez MA, Burt A, Kumar S, Cuthbert RD, Fobert PR, Buerstmayr H and DePauw RM (2020) Characterization of the Genetic Architecture for Fusarium Head Blight Resistance in Durum Wheat: The Complex Association of Resistance, Flowering Time, and Height Genes. Front. Plant Sci. 11:592064.	Ruan Y, Zhang W, Knox RE, Berraies S, Campbell HL, Ragupathy R, Boyle K, Polley B, Henriquez MA, Burt A, Kumar S, Cuthbert RD, Fobert PR, Buerstmayr H and DePauw RM (2020) Characterization of the Genetic Architecture for Fusarium Head Blight Resistance in Durum Wheat: The Complex Association of Resistance, Flowering Time, and Height Genes. Front. Plant Sci. 11:592064.	FHB incidence	2A	3.5	12.9	IWB60386	769304572	767550291	770719907	2A-R2
QTL261	BW	Association mapping	Semagn K., Henriquez M. A., Iqbal M., Brûlé-Babel A. L., Strenzke K., Ciechanowska I., Navabi A., N’Diaye A., Pozniak C., Spaner D. (2023). Identification of Fusarium head blight sources of resistance and associated QTLs in historical and modern Canadian spring wheat. Front. Plant Sci. 14. https://doi.org/10.3389/fpls.2023.1190358.	Semagn K., Henriquez M. A., Iqbal M., Brûlé-Babel A. L., Strenzke K., Ciechanowska I., Navabi A., N’Diaye A., Pozniak C., Spaner D. (2023). Identification of Fusarium head blight sources of resistance and associated QTLs in historical and modern Canadian spring wheat. Front. Plant Sci. 14. https://doi.org/10.3389/fpls.2023.1190358.	FHB severity	2A	3.80768	7.112	IWB10614	773045061	771542582	773963558	2A-R2
QTL44	DW	Association mapping	Ruan Y, Zhang W, Knox RE, Berraies S, Campbell HL, Ragupathy R, Boyle K, Polley B, Henriquez MA, Burt A, Kumar S, Cuthbert RD, Fobert PR, Buerstmayr H and DePauw RM (2020) Characterization of the Genetic Architecture for Fusarium Head Blight Resistance in Durum Wheat: The Complex Association of Resistance, Flowering Time, and Height Genes. Front. Plant Sci. 11:592064.	Ruan Y, Zhang W, Knox RE, Berraies S, Campbell HL, Ragupathy R, Boyle K, Polley B, Henriquez MA, Burt A, Kumar S, Cuthbert RD, Fobert PR, Buerstmayr H and DePauw RM (2020) Characterization of the Genetic Architecture for Fusarium Head Blight Resistance in Durum Wheat: The Complex Association of Resistance, Flowering Time, and Height Genes. Front. Plant Sci. 11:592064.	FHB severity	2A	3.8	12.9	IWB64722	773903990	772367368	774975899	2A-R2
QTL453	BW	Linkage mapping	Saini, D.K., Chahal, A., Pal, N. et al. Meta-analysis reveals consensus genomic regions associated with multiple disease resistance in wheat (Triticum aestivum L.). Mol. Breed. 42, 11 (2022). https://doi.org/10.1007/s11032-022-01282-z.	Thambugala, D., Brûlé-Babel, A.L., Blackwell, B.A. et al. (2020). Genetic analyses of native Fusarium head blight resistance in two spring wheat populations identifies QTL near the B1, Ppd-D1, Rht-1, Vrn-1, Fhb1, Fhb2, and Fhb5 loci. Theor. Appl. Genet. 133, 2775–2796. https://doi.org/10.1007/s00122-020-03631-y.	FHB severity, visual rating index & III	2A	5.16	7.37	IWA4463	774521766	764099283	775254290	2A-R2
QTL45	DW	Association mapping	Haile JK, Sertse D, N'Diaye A, Klymiuk V, Wiebe K, Ruan YF, Chawla HS, Henriquez MA, Wang LP, Kutcher HR, Steiner B, Buerstmayr H, Pozniak CJ (2023) Multi-locus genome-wide association studies reveal the genetic architecture of Fusarium head blight resistance in durum wheat. Frontiers in Plant Science 14. doi:10.3389/fpls.2023.1182548	Haile JK, Sertse D, N'Diaye A, Klymiuk V, Wiebe K, Ruan YF, Chawla HS, Henriquez MA, Wang LP, Kutcher HR, Steiner B, Buerstmayr H, Pozniak CJ (2023) Multi-locus genome-wide association studies reveal the genetic architecture of Fusarium head blight resistance in durum wheat. Frontiers in Plant Science 14. doi:10.3389/fpls.2023.1182548	FHB severity	2B	4.3248	10.6537	IWB315	970362	0	2326931	2B-R1
QTL46	DW	Association mapping	Ruan Y, Zhang W, Knox RE, Berraies S, Campbell HL, Ragupathy R, Boyle K, Polley B, Henriquez MA, Burt A, Kumar S, Cuthbert RD, Fobert PR, Buerstmayr H and DePauw RM (2020) Characterization of the Genetic Architecture for Fusarium Head Blight Resistance in Durum Wheat: The Complex Association of Resistance, Flowering Time, and Height Genes. Front. Plant Sci. 11:592064.	Ruan Y, Zhang W, Knox RE, Berraies S, Campbell HL, Ragupathy R, Boyle K, Polley B, Henriquez MA, Burt A, Kumar S, Cuthbert RD, Fobert PR, Buerstmayr H and DePauw RM (2020) Characterization of the Genetic Architecture for Fusarium Head Blight Resistance in Durum Wheat: The Complex Association of Resistance, Flowering Time, and Height Genes. Front. Plant Sci. 11:592064.	FHB incidence	2B	6	15.1	IWB7677	3418896	1353895	4847671	2B-R1
QTL47	DW	Association mapping	Haile JK, Sertse D, N'Diaye A, Klymiuk V, Wiebe K, Ruan YF, Chawla HS, Henriquez MA, Wang LP, Kutcher HR, Steiner B, Buerstmayr H, Pozniak CJ (2023) Multi-locus genome-wide association studies reveal the genetic architecture of Fusarium head blight resistance in durum wheat. Frontiers in Plant Science 14. doi:10.3389/fpls.2023.1182548	Haile JK, Sertse D, N'Diaye A, Klymiuk V, Wiebe K, Ruan YF, Chawla HS, Henriquez MA, Wang LP, Kutcher HR, Steiner B, Buerstmayr H, Pozniak CJ (2023) Multi-locus genome-wide association studies reveal the genetic architecture of Fusarium head blight resistance in durum wheat. Frontiers in Plant Science 14. doi:10.3389/fpls.2023.1182548	FHB incidence	2B	3.6504	11.8817	IWB58123	4166860	2559456	5434887	2B-R1
QTL262	BW	Association mapping	Semagn K., Henriquez M. A., Iqbal M., Brûlé-Babel A. L., Strenzke K., Ciechanowska I., Navabi A., N’Diaye A., Pozniak C., Spaner D. (2023). Identification of Fusarium head blight sources of resistance and associated QTLs in historical and modern Canadian spring wheat. Front. Plant Sci. 14. https://doi.org/10.3389/fpls.2023.1190358.	Semagn K., Henriquez M. A., Iqbal M., Brûlé-Babel A. L., Strenzke K., Ciechanowska I., Navabi A., N’Diaye A., Pozniak C., Spaner D. (2023). Identification of Fusarium head blight sources of resistance and associated QTLs in historical and modern Canadian spring wheat. Front. Plant Sci. 14. https://doi.org/10.3389/fpls.2023.1190358.	FHB incidence	2B	3.73243	6.951	IWB54841	10250190	8642316	10452007	2B-R1
QTL48	DW	Association mapping	Kirana RP, Michel S, Moreno-Amores J, Prat N, Lemmens M, Buerstmayr M, Buerstmayr H, Steiner B (2023a) Pyramiding Fusarium head blight resistance QTL from T. aestivum, T. dicoccum and T. dicoccoides in durum wheat. Theor. Appl. Genet. 136. doi:10.1007/s00122-023-04426-7	Kirana RP, Michel S, Moreno-Amores J, Prat N, Lemmens M, Buerstmayr M, Buerstmayr H, Steiner B (2023a) Pyramiding Fusarium head blight resistance QTL from T. aestivum, T. dicoccum and T. dicoccoides in durum wheat. Theor. Appl. Genet. 136. doi:10.1007/s00122-023-04426-7	FHB severity	2B	3.79	21.2	IWB3429	13015883	10452007	15066641	2B-R1
QTL49	DW	Association mapping	Ruan Y, Zhang W, Knox RE, Berraies S, Campbell HL, Ragupathy R, Boyle K, Polley B, Henriquez MA, Burt A, Kumar S, Cuthbert RD, Fobert PR, Buerstmayr H and DePauw RM (2020) Characterization of the Genetic Architecture for Fusarium Head Blight Resistance in Durum Wheat: The Complex Association of Resistance, Flowering Time, and Height Genes. Front. Plant Sci. 11:592064.	Ruan Y, Zhang W, Knox RE, Berraies S, Campbell HL, Ragupathy R, Boyle K, Polley B, Henriquez MA, Burt A, Kumar S, Cuthbert RD, Fobert PR, Buerstmayr H and DePauw RM (2020) Characterization of the Genetic Architecture for Fusarium Head Blight Resistance in Durum Wheat: The Complex Association of Resistance, Flowering Time, and Height Genes. Front. Plant Sci. 11:592064.	FHB incidence	2B	4.1	15.1	IWB11443	16236236	13768114	17718158	2B-inter1
QTL50	DW	Association mapping	Ruan Y, Zhang W, Knox RE, Berraies S, Campbell HL, Ragupathy R, Boyle K, Polley B, Henriquez MA, Burt A, Kumar S, Cuthbert RD, Fobert PR, Buerstmayr H and DePauw RM (2020) Characterization of the Genetic Architecture for Fusarium Head Blight Resistance in Durum Wheat: The Complex Association of Resistance, Flowering Time, and Height Genes. Front. Plant Sci. 11:592064.	Ruan Y, Zhang W, Knox RE, Berraies S, Campbell HL, Ragupathy R, Boyle K, Polley B, Henriquez MA, Burt A, Kumar S, Cuthbert RD, Fobert PR, Buerstmayr H and DePauw RM (2020) Characterization of the Genetic Architecture for Fusarium Head Blight Resistance in Durum Wheat: The Complex Association of Resistance, Flowering Time, and Height Genes. Front. Plant Sci. 11:592064.	FHB incidence	2B	3.3	15.1	IWB24939	16954250	15066641	18450942	2B-inter1
QTL51	DW	Association mapping	Ruan Y, Zhang W, Knox RE, Berraies S, Campbell HL, Ragupathy R, Boyle K, Polley B, Henriquez MA, Burt A, Kumar S, Cuthbert RD, Fobert PR, Buerstmayr H and DePauw RM (2020) Characterization of the Genetic Architecture for Fusarium Head Blight Resistance in Durum Wheat: The Complex Association of Resistance, Flowering Time, and Height Genes. Front. Plant Sci. 11:592064.	Ruan Y, Zhang W, Knox RE, Berraies S, Campbell HL, Ragupathy R, Boyle K, Polley B, Henriquez MA, Burt A, Kumar S, Cuthbert RD, Fobert PR, Buerstmayr H and DePauw RM (2020) Characterization of the Genetic Architecture for Fusarium Head Blight Resistance in Durum Wheat: The Complex Association of Resistance, Flowering Time, and Height Genes. Front. Plant Sci. 11:592064.	FHB incidence	2B	4.3	15.1	IWB68413	21617081	20050591	22733670	2B-inter1
QTL263	BW	Association mapping	Semagn K., Henriquez M. A., Iqbal M., Brûlé-Babel A. L., Strenzke K., Ciechanowska I., Navabi A., N’Diaye A., Pozniak C., Spaner D. (2023). Identification of Fusarium head blight sources of resistance and associated QTLs in historical and modern Canadian spring wheat. Front. Plant Sci. 14. https://doi.org/10.3389/fpls.2023.1190358.	Semagn K., Henriquez M. A., Iqbal M., Brûlé-Babel A. L., Strenzke K., Ciechanowska I., Navabi A., N’Diaye A., Pozniak C., Spaner D. (2023). Identification of Fusarium head blight sources of resistance and associated QTLs in historical and modern Canadian spring wheat. Front. Plant Sci. 14. https://doi.org/10.3389/fpls.2023.1190358.	FHB severity & visual rating index	2B	5.96134	11.858	IWB8628	24666327	22733670	26160098	2B-C
QTL415	BW	Linkage mapping	Saini, D.K., Chahal, A., Pal, N. et al. Meta-analysis reveals consensus genomic regions associated with multiple disease resistance in wheat (Triticum aestivum L.). Mol. Breed. 42, 11 (2022). https://doi.org/10.1007/s11032-022-01282-z.	Dhariwal, R., Henriquez, M. A., Hiebert, C., McCartney, C. A., Randhawa, H. S. (2020). Mapping of Major Fusarium Head Blight Resistance from Canadian Wheat cv. AAC Tenacious. Int. J. Mol. Sci. 21(12):4497. https://doi.org/10.3390/ijms21124497.	FHB incidence	2B	3.2	4.4	IWB57906	49648847	28593511	88021843	2B-C
QTL462	BW	Linkage mapping	Saini, D.K., Chahal, A., Pal, N. et al. Meta-analysis reveals consensus genomic regions associated with multiple disease resistance in wheat (Triticum aestivum L.). Mol. Breed. 42, 11 (2022). https://doi.org/10.1007/s11032-022-01282-z.	Thambugala, D., Brûlé-Babel, A.L., Blackwell, B.A. et al. (2020). Genetic analyses of native Fusarium head blight resistance in two spring wheat populations identifies QTL near the B1, Ppd-D1, Rht-1, Vrn-1, Fhb1, Fhb2, and Fhb5 loci. Theor. Appl. Genet. 133, 2775–2796. https://doi.org/10.1007/s00122-020-03631-y.	FHB incidence, severity & visual rating index	2B	7.34	5.32	IWB43273	56658455	31661087	93597821	2B-C
QTL52	DW	Association mapping	Ruan Y, Zhang W, Knox RE, Berraies S, Campbell HL, Ragupathy R, Boyle K, Polley B, Henriquez MA, Burt A, Kumar S, Cuthbert RD, Fobert PR, Buerstmayr H and DePauw RM (2020) Characterization of the Genetic Architecture for Fusarium Head Blight Resistance in Durum Wheat: The Complex Association of Resistance, Flowering Time, and Height Genes. Front. Plant Sci. 11:592064.	Ruan Y, Zhang W, Knox RE, Berraies S, Campbell HL, Ragupathy R, Boyle K, Polley B, Henriquez MA, Burt A, Kumar S, Cuthbert RD, Fobert PR, Buerstmayr H and DePauw RM (2020) Characterization of the Genetic Architecture for Fusarium Head Blight Resistance in Durum Wheat: The Complex Association of Resistance, Flowering Time, and Height Genes. Front. Plant Sci. 11:592064.	FHB incidence	2B	8.1	20.8	IWB36920	92440208	88894300	93743896	2B-C
QTL264	BW	Association mapping	Semagn K., Henriquez M. A., Iqbal M., Brûlé-Babel A. L., Strenzke K., Ciechanowska I., Navabi A., N’Diaye A., Pozniak C., Spaner D. (2023). Identification of Fusarium head blight sources of resistance and associated QTLs in historical and modern Canadian spring wheat. Front. Plant Sci. 14. https://doi.org/10.3389/fpls.2023.1190358.	Semagn K., Henriquez M. A., Iqbal M., Brûlé-Babel A. L., Strenzke K., Ciechanowska I., Navabi A., N’Diaye A., Pozniak C., Spaner D. (2023). Identification of Fusarium head blight sources of resistance and associated QTLs in historical and modern Canadian spring wheat. Front. Plant Sci. 14. https://doi.org/10.3389/fpls.2023.1190358.	FHB incidence	2B	4.42523	8.474	IWB30324	109387478	106769885	110377728	2B-C
QTL307	DW	Linkage mapping	Giancaspro, A., Giove, S. L., Zito, D., Blanco, A., & Gadaleta, A. (2016). Mapping QTLs for Fusarium head blight resistance in an interspecific wheat population. Frontiers Plant Sci. 7, 1381. doi: 10.3389/fpls.2016.01381	Giancaspro, A., Giove, S. L., Zito, D., Blanco, A., & Gadaleta, A. (2016). Mapping QTLs for Fusarium head blight resistance in an interspecific wheat population. Frontiers Plant Sci. 7, 1381. doi: 10.3389/fpls.2016.01381	Type II	2B	3	12	IWB62688	110377728	100761867	139167812	2B-C
QTL53	DW	Association mapping	Haile JK, Sertse D, N'Diaye A, Klymiuk V, Wiebe K, Ruan YF, Chawla HS, Henriquez MA, Wang LP, Kutcher HR, Steiner B, Buerstmayr H, Pozniak CJ (2023) Multi-locus genome-wide association studies reveal the genetic architecture of Fusarium head blight resistance in durum wheat. Frontiers in Plant Science 14. doi:10.3389/fpls.2023.1182548	Haile JK, Sertse D, N'Diaye A, Klymiuk V, Wiebe K, Ruan YF, Chawla HS, Henriquez MA, Wang LP, Kutcher HR, Steiner B, Buerstmayr H, Pozniak CJ (2023) Multi-locus genome-wide association studies reveal the genetic architecture of Fusarium head blight resistance in durum wheat. Frontiers in Plant Science 14. doi:10.3389/fpls.2023.1182548	FHB incidence	2B	3.5537	13.7918	IWB60612	197538326	195418777	198705412	2B-C
QTL125	BW	Linkage mapping	Liu, S., Hall, M. D., Griffey, C. A., & McKendry, A. L. (2009). Meta‐analysis of QTL associated with Fusarium head blight resistance in wheat. Crop Science, 49(6), 1955-1968.	Gervais, L., Dedryver, F., Morlais, J.Y., Bodusseau, V., Negre, S., Bilous, M., Groos, C., Trottet, M. (2003). Mapping of quantitative trait loci for field resistance to Fusarium head blight in a European winter wheat. Theor. Appl. Genet. 106: 961–970.	Type II	2B	7.6	12	IWB58274	205216334	173622606	240557550	2B-C
QTL97	BW	Linkage mapping	Venske, E., Dos Santos, R. S., Farias, D. D. R., Rother, V., da Maia, L. C., Pegoraro, C., Costa de Oliveira, A. (2019). Meta-Analysis of the QTLome of Fusarium Head Blight Resistance in Bread Wheat: Refining the Current Puzzle. Front. Plant Sci. 10, 727. https://doi.org/10.3389/fpls.2019.00727.	Liu, S., Christopher, M. D., Griffey, C. A., Hall, M. D., Gundrum, P. G., and Brooks, W. S. (2012). Molecular characterization of resistance to Fusarium head blight in US soft red winter wheat breeding line VA00W-38. Crop Sci. 52, 2283–2292. doi: 10.2135/cropsci2012.03.0144.	Type I	2B	3.3	7.8	IWB64392	208073502	172296225	208073502	2B-C
QTL265	BW	Association mapping	Semagn K., Henriquez M. A., Iqbal M., Brûlé-Babel A. L., Strenzke K., Ciechanowska I., Navabi A., N’Diaye A., Pozniak C., Spaner D. (2023). Identification of Fusarium head blight sources of resistance and associated QTLs in historical and modern Canadian spring wheat. Front. Plant Sci. 14. https://doi.org/10.3389/fpls.2023.1190358.	Semagn K., Henriquez M. A., Iqbal M., Brûlé-Babel A. L., Strenzke K., Ciechanowska I., Navabi A., N’Diaye A., Pozniak C., Spaner D. (2023). Identification of Fusarium head blight sources of resistance and associated QTLs in historical and modern Canadian spring wheat. Front. Plant Sci. 14. https://doi.org/10.3389/fpls.2023.1190358.	FHB severity & visual rating index	2B	4.17217	7.839	IWB13007	227982388	224519427	228828926	2B-C
QTL266	BW	Association mapping	Semagn K., Henriquez M. A., Iqbal M., Brûlé-Babel A. L., Strenzke K., Ciechanowska I., Navabi A., N’Diaye A., Pozniak C., Spaner D. (2023). Identification of Fusarium head blight sources of resistance and associated QTLs in historical and modern Canadian spring wheat. Front. Plant Sci. 14. https://doi.org/10.3389/fpls.2023.1190358.	Semagn K., Henriquez M. A., Iqbal M., Brûlé-Babel A. L., Strenzke K., Ciechanowska I., Navabi A., N’Diaye A., Pozniak C., Spaner D. (2023). Identification of Fusarium head blight sources of resistance and associated QTLs in historical and modern Canadian spring wheat. Front. Plant Sci. 14. https://doi.org/10.3389/fpls.2023.1190358.	FHB incidence	2B	3.54138	6.537	IWB26836	242772421	240741542	244065439	2B-C
QTL267	BW	Association mapping	Semagn K., Henriquez M. A., Iqbal M., Brûlé-Babel A. L., Strenzke K., Ciechanowska I., Navabi A., N’Diaye A., Pozniak C., Spaner D. (2023). Identification of Fusarium head blight sources of resistance and associated QTLs in historical and modern Canadian spring wheat. Front. Plant Sci. 14. https://doi.org/10.3389/fpls.2023.1190358.	Semagn K., Henriquez M. A., Iqbal M., Brûlé-Babel A. L., Strenzke K., Ciechanowska I., Navabi A., N’Diaye A., Pozniak C., Spaner D. (2023). Identification of Fusarium head blight sources of resistance and associated QTLs in historical and modern Canadian spring wheat. Front. Plant Sci. 14. https://doi.org/10.3389/fpls.2023.1190358.	FHB incidence	2B	3.54138	6.537	IWB71169	245519395	244009103	246198449	2B-C
QTL268	BW	Association mapping	Semagn K., Henriquez M. A., Iqbal M., Brûlé-Babel A. L., Strenzke K., Ciechanowska I., Navabi A., N’Diaye A., Pozniak C., Spaner D. (2023). Identification of Fusarium head blight sources of resistance and associated QTLs in historical and modern Canadian spring wheat. Front. Plant Sci. 14. https://doi.org/10.3389/fpls.2023.1190358.	Semagn K., Henriquez M. A., Iqbal M., Brûlé-Babel A. L., Strenzke K., Ciechanowska I., Navabi A., N’Diaye A., Pozniak C., Spaner D. (2023). Identification of Fusarium head blight sources of resistance and associated QTLs in historical and modern Canadian spring wheat. Front. Plant Sci. 14. https://doi.org/10.3389/fpls.2023.1190358.	FHB incidence	2B	3.76876	7.009	IWB27949	248941264	244065439	248941264	2B-C
QTL269	BW	Association mapping	Semagn K., Henriquez M. A., Iqbal M., Brûlé-Babel A. L., Strenzke K., Ciechanowska I., Navabi A., N’Diaye A., Pozniak C., Spaner D. (2023). Identification of Fusarium head blight sources of resistance and associated QTLs in historical and modern Canadian spring wheat. Front. Plant Sci. 14. https://doi.org/10.3389/fpls.2023.1190358.	Semagn K., Henriquez M. A., Iqbal M., Brûlé-Babel A. L., Strenzke K., Ciechanowska I., Navabi A., N’Diaye A., Pozniak C., Spaner D. (2023). Identification of Fusarium head blight sources of resistance and associated QTLs in historical and modern Canadian spring wheat. Front. Plant Sci. 14. https://doi.org/10.3389/fpls.2023.1190358.	FHB severity & visual rating index	2B	6.18454	12.115	IWB57078	297521118	286928320	297521118	2B-C
QTL270	BW	Association mapping	Semagn K., Henriquez M. A., Iqbal M., Brûlé-Babel A. L., Strenzke K., Ciechanowska I., Navabi A., N’Diaye A., Pozniak C., Spaner D. (2023). Identification of Fusarium head blight sources of resistance and associated QTLs in historical and modern Canadian spring wheat. Front. Plant Sci. 14. https://doi.org/10.3389/fpls.2023.1190358.	Semagn K., Henriquez M. A., Iqbal M., Brûlé-Babel A. L., Strenzke K., Ciechanowska I., Navabi A., N’Diaye A., Pozniak C., Spaner D. (2023). Identification of Fusarium head blight sources of resistance and associated QTLs in historical and modern Canadian spring wheat. Front. Plant Sci. 14. https://doi.org/10.3389/fpls.2023.1190358.	FHB incidence	2B	3.96501	7.337	IWB14552	329435072	314134282	329435072	2B-C
QTL271	BW	Association mapping	Semagn K., Henriquez M. A., Iqbal M., Brûlé-Babel A. L., Strenzke K., Ciechanowska I., Navabi A., N’Diaye A., Pozniak C., Spaner D. (2023). Identification of Fusarium head blight sources of resistance and associated QTLs in historical and modern Canadian spring wheat. Front. Plant Sci. 14. https://doi.org/10.3389/fpls.2023.1190358.	Semagn K., Henriquez M. A., Iqbal M., Brûlé-Babel A. L., Strenzke K., Ciechanowska I., Navabi A., N’Diaye A., Pozniak C., Spaner D. (2023). Identification of Fusarium head blight sources of resistance and associated QTLs in historical and modern Canadian spring wheat. Front. Plant Sci. 14. https://doi.org/10.3389/fpls.2023.1190358.	FHB incidence	2B	3.94321	7.322	IWB38467	378021116	376200991	379149939	2B-C
QTL54	DW	Association mapping	Steiner B, Michel S, Maccaferri M, Lemmens M, Tuberosa R, Buerstmayr H (2019) Exploring and exploiting the genetic variation of Fusarium head blight resistance for genomic-assisted breeding in the elite durum wheat gene pool. Theor. Appl. Genet. 132:969-988. doi:10.1007/s00122-018-3253-9	Steiner B, Michel S, Maccaferri M, Lemmens M, Tuberosa R, Buerstmayr H (2019) Exploring and exploiting the genetic variation of Fusarium head blight resistance for genomic-assisted breeding in the elite durum wheat gene pool. Theor. Appl. Genet. 132:969-988. doi:10.1007/s00122-018-3253-9	FHB severity	2B	3.23	1.8	IWB46663	434119405	432494936	435618246	2B-C
QTL273	BW	Association mapping	Semagn K., Henriquez M. A., Iqbal M., Brûlé-Babel A. L., Strenzke K., Ciechanowska I., Navabi A., N’Diaye A., Pozniak C., Spaner D. (2023). Identification of Fusarium head blight sources of resistance and associated QTLs in historical and modern Canadian spring wheat. Front. Plant Sci. 14. https://doi.org/10.3389/fpls.2023.1190358.	Semagn K., Henriquez M. A., Iqbal M., Brûlé-Babel A. L., Strenzke K., Ciechanowska I., Navabi A., N’Diaye A., Pozniak C., Spaner D. (2023). Identification of Fusarium head blight sources of resistance and associated QTLs in historical and modern Canadian spring wheat. Front. Plant Sci. 14. https://doi.org/10.3389/fpls.2023.1190358.	FHB incidence & severity	2B	3.87057	7.194	IWB41831	435618246	433486164	436049266	2B-C
QTL274	BW	Association mapping	Semagn K., Henriquez M. A., Iqbal M., Brûlé-Babel A. L., Strenzke K., Ciechanowska I., Navabi A., N’Diaye A., Pozniak C., Spaner D. (2023). Identification of Fusarium head blight sources of resistance and associated QTLs in historical and modern Canadian spring wheat. Front. Plant Sci. 14. https://doi.org/10.3389/fpls.2023.1190358.	Semagn K., Henriquez M. A., Iqbal M., Brûlé-Babel A. L., Strenzke K., Ciechanowska I., Navabi A., N’Diaye A., Pozniak C., Spaner D. (2023). Identification of Fusarium head blight sources of resistance and associated QTLs in historical and modern Canadian spring wheat. Front. Plant Sci. 14. https://doi.org/10.3389/fpls.2023.1190358.	FHB incidence	2B	5.39132	10.259	IWB352	460700616	455320353	460700616	2B-inter2
QTL55	DW	Association mapping	Haile JK, Sertse D, N'Diaye A, Klymiuk V, Wiebe K, Ruan YF, Chawla HS, Henriquez MA, Wang LP, Kutcher HR, Steiner B, Buerstmayr H, Pozniak CJ (2023) Multi-locus genome-wide association studies reveal the genetic architecture of Fusarium head blight resistance in durum wheat. Frontiers in Plant Science 14. doi:10.3389/fpls.2023.1182548	Haile JK, Sertse D, N'Diaye A, Klymiuk V, Wiebe K, Ruan YF, Chawla HS, Henriquez MA, Wang LP, Kutcher HR, Steiner B, Buerstmayr H, Pozniak CJ (2023) Multi-locus genome-wide association studies reveal the genetic architecture of Fusarium head blight resistance in durum wheat. Frontiers in Plant Science 14. doi:10.3389/fpls.2023.1182548	FHB severity	2B	3.1966	10.0164	IWB69270	544739540	539658275	545767876	2B-inter2
QTL454	BW	Linkage mapping	Saini, D.K., Chahal, A., Pal, N. et al. Meta-analysis reveals consensus genomic regions associated with multiple disease resistance in wheat (Triticum aestivum L.). Mol. Breed. 42, 11 (2022). https://doi.org/10.1007/s11032-022-01282-z.	Thambugala, D., Brûlé-Babel, A.L., Blackwell, B.A. et al. (2020). Genetic analyses of native Fusarium head blight resistance in two spring wheat populations identifies QTL near the B1, Ppd-D1, Rht-1, Vrn-1, Fhb1, Fhb2, and Fhb5 loci. Theor. Appl. Genet. 133, 2775–2796. https://doi.org/10.1007/s00122-020-03631-y.	FHB severity, visual rating index & III	2B	6.77	10.35	IWB62622	545767463	536990918	563811861	2B-inter2
QTL56	DW	Association mapping	Haile JK, Sertse D, N'Diaye A, Klymiuk V, Wiebe K, Ruan YF, Chawla HS, Henriquez MA, Wang LP, Kutcher HR, Steiner B, Buerstmayr H, Pozniak CJ (2023) Multi-locus genome-wide association studies reveal the genetic architecture of Fusarium head blight resistance in durum wheat. Frontiers in Plant Science 14. doi:10.3389/fpls.2023.1182548	Haile JK, Sertse D, N'Diaye A, Klymiuk V, Wiebe K, Ruan YF, Chawla HS, Henriquez MA, Wang LP, Kutcher HR, Steiner B, Buerstmayr H, Pozniak CJ (2023) Multi-locus genome-wide association studies reveal the genetic architecture of Fusarium head blight resistance in durum wheat. Frontiers in Plant Science 14. doi:10.3389/fpls.2023.1182548	FHB severity	2B	4.6279	20.9835	IWB20922	594972129	592428260	596004366	2B-inter2
QTL275	BW	Association mapping	Semagn K., Henriquez M. A., Iqbal M., Brûlé-Babel A. L., Strenzke K., Ciechanowska I., Navabi A., N’Diaye A., Pozniak C., Spaner D. (2023). Identification of Fusarium head blight sources of resistance and associated QTLs in historical and modern Canadian spring wheat. Front. Plant Sci. 14. https://doi.org/10.3389/fpls.2023.1190358.	Semagn K., Henriquez M. A., Iqbal M., Brûlé-Babel A. L., Strenzke K., Ciechanowska I., Navabi A., N’Diaye A., Pozniak C., Spaner D. (2023). Identification of Fusarium head blight sources of resistance and associated QTLs in historical and modern Canadian spring wheat. Front. Plant Sci. 14. https://doi.org/10.3389/fpls.2023.1190358.	FHB incidence	2B	4.43347	8.544	IWB6524	624559419	622831839	625492401	2B-inter2
QTL57	DW	Association mapping	Haile JK, Sertse D, N'Diaye A, Klymiuk V, Wiebe K, Ruan YF, Chawla HS, Henriquez MA, Wang LP, Kutcher HR, Steiner B, Buerstmayr H, Pozniak CJ (2023) Multi-locus genome-wide association studies reveal the genetic architecture of Fusarium head blight resistance in durum wheat. Frontiers in Plant Science 14. doi:10.3389/fpls.2023.1182548	Haile JK, Sertse D, N'Diaye A, Klymiuk V, Wiebe K, Ruan YF, Chawla HS, Henriquez MA, Wang LP, Kutcher HR, Steiner B, Buerstmayr H, Pozniak CJ (2023) Multi-locus genome-wide association studies reveal the genetic architecture of Fusarium head blight resistance in durum wheat. Frontiers in Plant Science 14. doi:10.3389/fpls.2023.1182548	Type III	2B	4.4994	17.6067	IWB28337	664038781	661529725	666073449	2B-inter2
QTL278	BW	Association mapping	Semagn K., Henriquez M. A., Iqbal M., Brûlé-Babel A. L., Strenzke K., Ciechanowska I., Navabi A., N’Diaye A., Pozniak C., Spaner D. (2023). Identification of Fusarium head blight sources of resistance and associated QTLs in historical and modern Canadian spring wheat. Front. Plant Sci. 14. https://doi.org/10.3389/fpls.2023.1190358.	Semagn K., Henriquez M. A., Iqbal M., Brûlé-Babel A. L., Strenzke K., Ciechanowska I., Navabi A., N’Diaye A., Pozniak C., Spaner D. (2023). Identification of Fusarium head blight sources of resistance and associated QTLs in historical and modern Canadian spring wheat. Front. Plant Sci. 14. https://doi.org/10.3389/fpls.2023.1190358.	FHB incidence	2B	3.57812	6.651	IWB36062	672746033	671172216	674106854	2B-inter2
QTL58	DW	Association mapping	Haile JK, Sertse D, N'Diaye A, Klymiuk V, Wiebe K, Ruan YF, Chawla HS, Henriquez MA, Wang LP, Kutcher HR, Steiner B, Buerstmayr H, Pozniak CJ (2023) Multi-locus genome-wide association studies reveal the genetic architecture of Fusarium head blight resistance in durum wheat. Frontiers in Plant Science 14. doi:10.3389/fpls.2023.1182548	Haile JK, Sertse D, N'Diaye A, Klymiuk V, Wiebe K, Ruan YF, Chawla HS, Henriquez MA, Wang LP, Kutcher HR, Steiner B, Buerstmayr H, Pozniak CJ (2023) Multi-locus genome-wide association studies reveal the genetic architecture of Fusarium head blight resistance in durum wheat. Frontiers in Plant Science 14. doi:10.3389/fpls.2023.1182548	Type III	2B	4.8534	16.9275	IWB26048	673093734	671172216	674106854	2B-inter2
QTL279	BW	Association mapping	Semagn K., Henriquez M. A., Iqbal M., Brûlé-Babel A. L., Strenzke K., Ciechanowska I., Navabi A., N’Diaye A., Pozniak C., Spaner D. (2023). Identification of Fusarium head blight sources of resistance and associated QTLs in historical and modern Canadian spring wheat. Front. Plant Sci. 14. https://doi.org/10.3389/fpls.2023.1190358.	Semagn K., Henriquez M. A., Iqbal M., Brûlé-Babel A. L., Strenzke K., Ciechanowska I., Navabi A., N’Diaye A., Pozniak C., Spaner D. (2023). Identification of Fusarium head blight sources of resistance and associated QTLs in historical and modern Canadian spring wheat. Front. Plant Sci. 14. https://doi.org/10.3389/fpls.2023.1190358.	FHB incidence	2B	4.22575	8.108	IWB35200	679420581	677607120	680564418	2B-inter2
QTL316	DW	Linkage mapping	Sari E, Berraies S, Knox RE, Singh AK, Ruan Y, Cuthbert RD, Pozniak CJ, Henriquez MA, Kumar S, Burt AJ, N'Diaye A, Konkin DJ, Cabral AL, Campbell HL, Wiebe K, Condie J, Lokuruge P, Meyer B, Fedak G, Clarke FR, Clarke JM, Somers DJ, Fobert PR (2018) High density genetic mapping of Fusarium head blight resistance QTL in tetraploid wheat. PLoS One 13:e0204362. doi:10.1371/journal.pone.0204362	Sari E, Berraies S, Knox RE, Singh AK, Ruan Y, Cuthbert RD, Pozniak CJ, Henriquez MA, Kumar S, Burt AJ, N'Diaye A, Konkin DJ, Cabral AL, Campbell HL, Wiebe K, Condie J, Lokuruge P, Meyer B, Fedak G, Clarke FR, Clarke JM, Somers DJ, Fobert PR (2018) High density genetic mapping of Fusarium head blight resistance QTL in tetraploid wheat. PLoS One 13:e0204362. doi:10.1371/journal.pone.0204362	FHB index	2B	4.7	3.9	IWB60488	701104891	681565752	740029050	2B-inter2
QTL280	BW	Association mapping	Semagn K., Henriquez M. A., Iqbal M., Brûlé-Babel A. L., Strenzke K., Ciechanowska I., Navabi A., N’Diaye A., Pozniak C., Spaner D. (2023). Identification of Fusarium head blight sources of resistance and associated QTLs in historical and modern Canadian spring wheat. Front. Plant Sci. 14. https://doi.org/10.3389/fpls.2023.1190358.	Semagn K., Henriquez M. A., Iqbal M., Brûlé-Babel A. L., Strenzke K., Ciechanowska I., Navabi A., N’Diaye A., Pozniak C., Spaner D. (2023). Identification of Fusarium head blight sources of resistance and associated QTLs in historical and modern Canadian spring wheat. Front. Plant Sci. 14. https://doi.org/10.3389/fpls.2023.1190358.	FHB severity	2B	3.72271	7.016	IWA1539	717551117	715974543	718930653	2B-R2
QTL315	DW	Linkage mapping	Sari E, Berraies S, Knox RE, Singh AK, Ruan Y, Cuthbert RD, Pozniak CJ, Henriquez MA, Kumar S, Burt AJ, N'Diaye A, Konkin DJ, Cabral AL, Campbell HL, Wiebe K, Condie J, Lokuruge P, Meyer B, Fedak G, Clarke FR, Clarke JM, Somers DJ, Fobert PR (2018) High density genetic mapping of Fusarium head blight resistance QTL in tetraploid wheat. PLoS One 13:e0204362. doi:10.1371/journal.pone.0204362	Sari E, Berraies S, Knox RE, Singh AK, Ruan Y, Cuthbert RD, Pozniak CJ, Henriquez MA, Kumar S, Burt AJ, N'Diaye A, Konkin DJ, Cabral AL, Campbell HL, Wiebe K, Condie J, Lokuruge P, Meyer B, Fedak G, Clarke FR, Clarke JM, Somers DJ, Fobert PR (2018) High density genetic mapping of Fusarium head blight resistance QTL in tetraploid wheat. PLoS One 13:e0204362. doi:10.1371/journal.pone.0204362	FHB severity	2B	3.5	3	IWB54357	731958769	707889964	754989438	2B-R2
QTL59	DW	Association mapping	Miedaner T, Sieber AN, Desaint H, Buerstmayr H, Longin CFH, Wuerschum T (2017) The potential of genomic-assisted breeding to improve Fusarium head blight resistance in winter durum wheat. Plant Breeding 136:610-619. doi:10.1111/pbr.12515	Miedaner T, Sieber AN, Desaint H, Buerstmayr H, Longin CFH, Wuerschum T (2017) The potential of genomic-assisted breeding to improve Fusarium head blight resistance in winter durum wheat. Plant Breeding 136:610-619. doi:10.1111/pbr.12515	FHB severity	2B	4.78252	-	IWB62181	750037797	746803909	751364034	2B-R2
QTL22	BW	Linkage mapping	Venske, E., Dos Santos, R. S., Farias, D. D. R., Rother, V., da Maia, L. C., Pegoraro, C., Costa de Oliveira, A. (2019). Meta-Analysis of the QTLome of Fusarium Head Blight Resistance in Bread Wheat: Refining the Current Puzzle. Front. Plant Sci. 10, 727. https://doi.org/10.3389/fpls.2019.00727.	Szabó-Hevér, Á., Lehoczki-Krsjak, S., Tóth, B., Purnhauser, L., Buerstmayr, H., Steiner, B., et al. (2012). Identification and validation of Fusarium head blight and Fusarium-damaged kernel QTL in a Frontana/Remus DH mapping population. Can. J. Plant Pathol. 34, 224–238. doi: 10.1080/07060661.2012.676571.	Type I, II & IV	2B	2.74	8.6	IWB34773	758308018	740691959	769410075	2B-R2
QTL60	DW	Association mapping	Ruan Y, Zhang W, Knox RE, Berraies S, Campbell HL, Ragupathy R, Boyle K, Polley B, Henriquez MA, Burt A, Kumar S, Cuthbert RD, Fobert PR, Buerstmayr H and DePauw RM (2020) Characterization of the Genetic Architecture for Fusarium Head Blight Resistance in Durum Wheat: The Complex Association of Resistance, Flowering Time, and Height Genes. Front. Plant Sci. 11:592064.	Ruan Y, Zhang W, Knox RE, Berraies S, Campbell HL, Ragupathy R, Boyle K, Polley B, Henriquez MA, Burt A, Kumar S, Cuthbert RD, Fobert PR, Buerstmayr H and DePauw RM (2020) Characterization of the Genetic Architecture for Fusarium Head Blight Resistance in Durum Wheat: The Complex Association of Resistance, Flowering Time, and Height Genes. Front. Plant Sci. 11:592064.	FHB incidence	2B	3	7.9	IWB26482	758308831	756419822	759439038	2B-R2
QTL61	DW	Association mapping	Steiner B, Michel S, Maccaferri M, Lemmens M, Tuberosa R, Buerstmayr H (2019) Exploring and exploiting the genetic variation of Fusarium head blight resistance for genomic-assisted breeding in the elite durum wheat gene pool. Theor. Appl. Genet. 132:969-988. doi:10.1007/s00122-018-3253-9	Steiner B, Michel S, Maccaferri M, Lemmens M, Tuberosa R, Buerstmayr H (2019) Exploring and exploiting the genetic variation of Fusarium head blight resistance for genomic-assisted breeding in the elite durum wheat gene pool. Theor. Appl. Genet. 132:969-988. doi:10.1007/s00122-018-3253-9	FHB severity	2B	3.3	4.9	IWB5439	763327538	761237212	765505738	2B-R2
QTL281	BW	Association mapping	Semagn K., Henriquez M. A., Iqbal M., Brûlé-Babel A. L., Strenzke K., Ciechanowska I., Navabi A., N’Diaye A., Pozniak C., Spaner D. (2023). Identification of Fusarium head blight sources of resistance and associated QTLs in historical and modern Canadian spring wheat. Front. Plant Sci. 14. https://doi.org/10.3389/fpls.2023.1190358.	Semagn K., Henriquez M. A., Iqbal M., Brûlé-Babel A. L., Strenzke K., Ciechanowska I., Navabi A., N’Diaye A., Pozniak C., Spaner D. (2023). Identification of Fusarium head blight sources of resistance and associated QTLs in historical and modern Canadian spring wheat. Front. Plant Sci. 14. https://doi.org/10.3389/fpls.2023.1190358.	FHB severity & visual rating index	2B	4.1908	8.003	IWA746	768263349	765688976	769413407	2B-R2
QTL62	DW	Association mapping	Ruan Y, Zhang W, Knox RE, Berraies S, Campbell HL, Ragupathy R, Boyle K, Polley B, Henriquez MA, Burt A, Kumar S, Cuthbert RD, Fobert PR, Buerstmayr H and DePauw RM (2020) Characterization of the Genetic Architecture for Fusarium Head Blight Resistance in Durum Wheat: The Complex Association of Resistance, Flowering Time, and Height Genes. Front. Plant Sci. 11:592064.	Ruan Y, Zhang W, Knox RE, Berraies S, Campbell HL, Ragupathy R, Boyle K, Polley B, Henriquez MA, Burt A, Kumar S, Cuthbert RD, Fobert PR, Buerstmayr H and DePauw RM (2020) Characterization of the Genetic Architecture for Fusarium Head Blight Resistance in Durum Wheat: The Complex Association of Resistance, Flowering Time, and Height Genes. Front. Plant Sci. 11:592064.	FHB severity	2B	3.3	7.9	IWB23478	769339199	767717900	770793722	2B-R2
QTL282	BW	Association mapping	Semagn K., Henriquez M. A., Iqbal M., Brûlé-Babel A. L., Strenzke K., Ciechanowska I., Navabi A., N’Diaye A., Pozniak C., Spaner D. (2023). Identification of Fusarium head blight sources of resistance and associated QTLs in historical and modern Canadian spring wheat. Front. Plant Sci. 14. https://doi.org/10.3389/fpls.2023.1190358.	Semagn K., Henriquez M. A., Iqbal M., Brûlé-Babel A. L., Strenzke K., Ciechanowska I., Navabi A., N’Diaye A., Pozniak C., Spaner D. (2023). Identification of Fusarium head blight sources of resistance and associated QTLs in historical and modern Canadian spring wheat. Front. Plant Sci. 14. https://doi.org/10.3389/fpls.2023.1190358.	FHB severity & visual rating index	3A	4.97474	9.675	IWB48677	345560	0	1818711	3A-R1
QTL283	BW	Association mapping	Semagn K., Henriquez M. A., Iqbal M., Brûlé-Babel A. L., Strenzke K., Ciechanowska I., Navabi A., N’Diaye A., Pozniak C., Spaner D. (2023). Identification of Fusarium head blight sources of resistance and associated QTLs in historical and modern Canadian spring wheat. Front. Plant Sci. 14. https://doi.org/10.3389/fpls.2023.1190358.	Semagn K., Henriquez M. A., Iqbal M., Brûlé-Babel A. L., Strenzke K., Ciechanowska I., Navabi A., N’Diaye A., Pozniak C., Spaner D. (2023). Identification of Fusarium head blight sources of resistance and associated QTLs in historical and modern Canadian spring wheat. Front. Plant Sci. 14. https://doi.org/10.3389/fpls.2023.1190358.	FHB severity & visual rating index	3A	4.84203	9.438	IWB10638	2626204	1110747	3698930	3A-R1
QTL63	DW	Association mapping	Ruan Y, Zhang W, Knox RE, Berraies S, Campbell HL, Ragupathy R, Boyle K, Polley B, Henriquez MA, Burt A, Kumar S, Cuthbert RD, Fobert PR, Buerstmayr H and DePauw RM (2020) Characterization of the Genetic Architecture for Fusarium Head Blight Resistance in Durum Wheat: The Complex Association of Resistance, Flowering Time, and Height Genes. Front. Plant Sci. 11:592064.	Ruan Y, Zhang W, Knox RE, Berraies S, Campbell HL, Ragupathy R, Boyle K, Polley B, Henriquez MA, Burt A, Kumar S, Cuthbert RD, Fobert PR, Buerstmayr H and DePauw RM (2020) Characterization of the Genetic Architecture for Fusarium Head Blight Resistance in Durum Wheat: The Complex Association of Resistance, Flowering Time, and Height Genes. Front. Plant Sci. 11:592064.	FHB index	3A	3.3	15.4	IWB6644	2664813	1131962	4164108	3A-R1
QTL64	DW	Association mapping	Haile JK, Sertse D, N'Diaye A, Klymiuk V, Wiebe K, Ruan YF, Chawla HS, Henriquez MA, Wang LP, Kutcher HR, Steiner B, Buerstmayr H, Pozniak CJ (2023) Multi-locus genome-wide association studies reveal the genetic architecture of Fusarium head blight resistance in durum wheat. Frontiers in Plant Science 14. doi:10.3389/fpls.2023.1182548	Haile JK, Sertse D, N'Diaye A, Klymiuk V, Wiebe K, Ruan YF, Chawla HS, Henriquez MA, Wang LP, Kutcher HR, Steiner B, Buerstmayr H, Pozniak CJ (2023) Multi-locus genome-wide association studies reveal the genetic architecture of Fusarium head blight resistance in durum wheat. Frontiers in Plant Science 14. doi:10.3389/fpls.2023.1182548	FHB severity	3A	6.1775	7.8029	IWA2822	2669174	1131962	4166815	3A-R1
QTL284	BW	Association mapping	Semagn K., Henriquez M. A., Iqbal M., Brûlé-Babel A. L., Strenzke K., Ciechanowska I., Navabi A., N’Diaye A., Pozniak C., Spaner D. (2023). Identification of Fusarium head blight sources of resistance and associated QTLs in historical and modern Canadian spring wheat. Front. Plant Sci. 14. https://doi.org/10.3389/fpls.2023.1190358.	Semagn K., Henriquez M. A., Iqbal M., Brûlé-Babel A. L., Strenzke K., Ciechanowska I., Navabi A., N’Diaye A., Pozniak C., Spaner D. (2023). Identification of Fusarium head blight sources of resistance and associated QTLs in historical and modern Canadian spring wheat. Front. Plant Sci. 14. https://doi.org/10.3389/fpls.2023.1190358.	FHB visual rating index	3A	3.71173	7.019	IWB49839	2920067	1131962	4326270	3A-R1
QTL65	DW	Association mapping	Ruan Y, Zhang W, Knox RE, Berraies S, Campbell HL, Ragupathy R, Boyle K, Polley B, Henriquez MA, Burt A, Kumar S, Cuthbert RD, Fobert PR, Buerstmayr H and DePauw RM (2020) Characterization of the Genetic Architecture for Fusarium Head Blight Resistance in Durum Wheat: The Complex Association of Resistance, Flowering Time, and Height Genes. Front. Plant Sci. 11:592064.	Ruan Y, Zhang W, Knox RE, Berraies S, Campbell HL, Ragupathy R, Boyle K, Polley B, Henriquez MA, Burt A, Kumar S, Cuthbert RD, Fobert PR, Buerstmayr H and DePauw RM (2020) Characterization of the Genetic Architecture for Fusarium Head Blight Resistance in Durum Wheat: The Complex Association of Resistance, Flowering Time, and Height Genes. Front. Plant Sci. 11:592064.	FHB incidence	3A	6.2	15.4	IWB48588	2981562	1436798	4433644	3A-R1
QTL66	DW	Association mapping	Haile JK, Sertse D, N'Diaye A, Klymiuk V, Wiebe K, Ruan YF, Chawla HS, Henriquez MA, Wang LP, Kutcher HR, Steiner B, Buerstmayr H, Pozniak CJ (2023) Multi-locus genome-wide association studies reveal the genetic architecture of Fusarium head blight resistance in durum wheat. Frontiers in Plant Science 14. doi:10.3389/fpls.2023.1182548	Haile JK, Sertse D, N'Diaye A, Klymiuk V, Wiebe K, Ruan YF, Chawla HS, Henriquez MA, Wang LP, Kutcher HR, Steiner B, Buerstmayr H, Pozniak CJ (2023) Multi-locus genome-wide association studies reveal the genetic architecture of Fusarium head blight resistance in durum wheat. Frontiers in Plant Science 14. doi:10.3389/fpls.2023.1182548	Type III	3A	3.7917	13.1541	IWB58566	3098179	1572939	4433644	3A-R1
QTL67	DW	Association mapping	Ruan Y, Zhang W, Knox RE, Berraies S, Campbell HL, Ragupathy R, Boyle K, Polley B, Henriquez MA, Burt A, Kumar S, Cuthbert RD, Fobert PR, Buerstmayr H and DePauw RM (2020) Characterization of the Genetic Architecture for Fusarium Head Blight Resistance in Durum Wheat: The Complex Association of Resistance, Flowering Time, and Height Genes. Front. Plant Sci. 11:592064.	Ruan Y, Zhang W, Knox RE, Berraies S, Campbell HL, Ragupathy R, Boyle K, Polley B, Henriquez MA, Burt A, Kumar S, Cuthbert RD, Fobert PR, Buerstmayr H and DePauw RM (2020) Characterization of the Genetic Architecture for Fusarium Head Blight Resistance in Durum Wheat: The Complex Association of Resistance, Flowering Time, and Height Genes. Front. Plant Sci. 11:592064.	FHB incidence	3A	4.1	15.4	IWB2820	3453757	1923621	4814685	3A-R1
QTL68	DW	Association mapping	Haile JK, Sertse D, N'Diaye A, Klymiuk V, Wiebe K, Ruan YF, Chawla HS, Henriquez MA, Wang LP, Kutcher HR, Steiner B, Buerstmayr H, Pozniak CJ (2023) Multi-locus genome-wide association studies reveal the genetic architecture of Fusarium head blight resistance in durum wheat. Frontiers in Plant Science 14. doi:10.3389/fpls.2023.1182548	Haile JK, Sertse D, N'Diaye A, Klymiuk V, Wiebe K, Ruan YF, Chawla HS, Henriquez MA, Wang LP, Kutcher HR, Steiner B, Buerstmayr H, Pozniak CJ (2023) Multi-locus genome-wide association studies reveal the genetic architecture of Fusarium head blight resistance in durum wheat. Frontiers in Plant Science 14. doi:10.3389/fpls.2023.1182548	Type III	3A	4.5084	13.1368	IWB40591	3623001	2088674	4981402	3A-R1
QTL69	DW	Association mapping	Ruan Y, Zhang W, Knox RE, Berraies S, Campbell HL, Ragupathy R, Boyle K, Polley B, Henriquez MA, Burt A, Kumar S, Cuthbert RD, Fobert PR, Buerstmayr H and DePauw RM (2020) Characterization of the Genetic Architecture for Fusarium Head Blight Resistance in Durum Wheat: The Complex Association of Resistance, Flowering Time, and Height Genes. Front. Plant Sci. 11:592064.	Ruan Y, Zhang W, Knox RE, Berraies S, Campbell HL, Ragupathy R, Boyle K, Polley B, Henriquez MA, Burt A, Kumar S, Cuthbert RD, Fobert PR, Buerstmayr H and DePauw RM (2020) Characterization of the Genetic Architecture for Fusarium Head Blight Resistance in Durum Wheat: The Complex Association of Resistance, Flowering Time, and Height Genes. Front. Plant Sci. 11:592064.	FHB incidence	3A	3.6	15.4	IWB1839	3698080	2185776	5195037	3A-R1
QTL70	DW	Association mapping	Haile JK, Sertse D, N'Diaye A, Klymiuk V, Wiebe K, Ruan YF, Chawla HS, Henriquez MA, Wang LP, Kutcher HR, Steiner B, Buerstmayr H, Pozniak CJ (2023) Multi-locus genome-wide association studies reveal the genetic architecture of Fusarium head blight resistance in durum wheat. Frontiers in Plant Science 14. doi:10.3389/fpls.2023.1182548	Haile JK, Sertse D, N'Diaye A, Klymiuk V, Wiebe K, Ruan YF, Chawla HS, Henriquez MA, Wang LP, Kutcher HR, Steiner B, Buerstmayr H, Pozniak CJ (2023) Multi-locus genome-wide association studies reveal the genetic architecture of Fusarium head blight resistance in durum wheat. Frontiers in Plant Science 14. doi:10.3389/fpls.2023.1182548	FHB incidence	3A	5.7201	27.7027	IWB23358	4966456	3455990	6451524	3A-R1
QTL65	BW	Linkage mapping	Venske, E., Dos Santos, R. S., Farias, D. D. R., Rother, V., da Maia, L. C., Pegoraro, C., Costa de Oliveira, A. (2019). Meta-Analysis of the QTLome of Fusarium Head Blight Resistance in Bread Wheat: Refining the Current Puzzle. Front. Plant Sci. 10, 727. https://doi.org/10.3389/fpls.2019.00727.	He, X., Lillemo, M., Shi, J., Wu, J., Bjornstad, A., Belova, T., et al. (2016). QTL characterization of Fusarium head blight resistance in CIMMYT bread wheat line Soru# 1. PLoS ONE 11:0158052. doi: 10.1371/journal.pone.0158052.	Type II	3A	3	9.9	IWA851	16512096	5244324	20289492	3A-R1
QTL285	BW	Association mapping	Semagn K., Henriquez M. A., Iqbal M., Brûlé-Babel A. L., Strenzke K., Ciechanowska I., Navabi A., N’Diaye A., Pozniak C., Spaner D. (2023). Identification of Fusarium head blight sources of resistance and associated QTLs in historical and modern Canadian spring wheat. Front. Plant Sci. 14. https://doi.org/10.3389/fpls.2023.1190358.	Semagn K., Henriquez M. A., Iqbal M., Brûlé-Babel A. L., Strenzke K., Ciechanowska I., Navabi A., N’Diaye A., Pozniak C., Spaner D. (2023). Identification of Fusarium head blight sources of resistance and associated QTLs in historical and modern Canadian spring wheat. Front. Plant Sci. 14. https://doi.org/10.3389/fpls.2023.1190358.	FHB incidence	3A	3.51671	6.613	IWB37079	17214656	15594284	18359043	3A-R1
QTL286	BW	Association mapping	Semagn K., Henriquez M. A., Iqbal M., Brûlé-Babel A. L., Strenzke K., Ciechanowska I., Navabi A., N’Diaye A., Pozniak C., Spaner D. (2023). Identification of Fusarium head blight sources of resistance and associated QTLs in historical and modern Canadian spring wheat. Front. Plant Sci. 14. https://doi.org/10.3389/fpls.2023.1190358.	Semagn K., Henriquez M. A., Iqbal M., Brûlé-Babel A. L., Strenzke K., Ciechanowska I., Navabi A., N’Diaye A., Pozniak C., Spaner D. (2023). Identification of Fusarium head blight sources of resistance and associated QTLs in historical and modern Canadian spring wheat. Front. Plant Sci. 14. https://doi.org/10.3389/fpls.2023.1190358.	FHB incidence	3A	3.51671	6.613	IWB63761	21495331	19905085	22856361	3A-R1
QTL319	DW	Linkage mapping	Sari E, Berraies S, Knox RE, Singh AK, Ruan Y, Cuthbert RD, Pozniak CJ, Henriquez MA, Kumar S, Burt AJ, N'Diaye A, Konkin DJ, Cabral AL, Campbell HL, Wiebe K, Condie J, Lokuruge P, Meyer B, Fedak G, Clarke FR, Clarke JM, Somers DJ, Fobert PR (2018) High density genetic mapping of Fusarium head blight resistance QTL in tetraploid wheat. PLoS One 13:e0204362. doi:10.1371/journal.pone.0204362	Sari E, Berraies S, Knox RE, Singh AK, Ruan Y, Cuthbert RD, Pozniak CJ, Henriquez MA, Kumar S, Burt AJ, N'Diaye A, Konkin DJ, Cabral AL, Campbell HL, Wiebe K, Condie J, Lokuruge P, Meyer B, Fedak G, Clarke FR, Clarke JM, Somers DJ, Fobert PR (2018) High density genetic mapping of Fusarium head blight resistance QTL in tetraploid wheat. PLoS One 13:e0204362. doi:10.1371/journal.pone.0204362	FHB severity	3A	3	12.6	IWB5723	22464795	15981177	40653453	3A-R1
QTL71	DW	Association mapping	Haile JK, Sertse D, N'Diaye A, Klymiuk V, Wiebe K, Ruan YF, Chawla HS, Henriquez MA, Wang LP, Kutcher HR, Steiner B, Buerstmayr H, Pozniak CJ (2023) Multi-locus genome-wide association studies reveal the genetic architecture of Fusarium head blight resistance in durum wheat. Frontiers in Plant Science 14. doi:10.3389/fpls.2023.1182548	Haile JK, Sertse D, N'Diaye A, Klymiuk V, Wiebe K, Ruan YF, Chawla HS, Henriquez MA, Wang LP, Kutcher HR, Steiner B, Buerstmayr H, Pozniak CJ (2023) Multi-locus genome-wide association studies reveal the genetic architecture of Fusarium head blight resistance in durum wheat. Frontiers in Plant Science 14. doi:10.3389/fpls.2023.1182548	FHB visual rating index	3A	4.3206	6.9343	IWB47869	33122706	30855414	34562361	3A-R1
QTL64	BW	Linkage mapping	Venske, E., Dos Santos, R. S., Farias, D. D. R., Rother, V., da Maia, L. C., Pegoraro, C., Costa de Oliveira, A. (2019). Meta-Analysis of the QTLome of Fusarium Head Blight Resistance in Bread Wheat: Refining the Current Puzzle. Front. Plant Sci. 10, 727. https://doi.org/10.3389/fpls.2019.00727.	Zhang, X., Bai, G., Bockus, W., Ji, X., and Pan, H. (2012a). Quantitative trait loci for Fusarium head blight resistance in US hard winter wheat cultivar Heyne. Crop Sci. 52, 1187–1194. doi: 10.2135/cropsci2011.08.0418.	Type II	3A	5.4	14	IWB43613	51695547	34562361	64777253	3A-R1
QTL62	BW	Linkage mapping	Venske, E., Dos Santos, R. S., Farias, D. D. R., Rother, V., da Maia, L. C., Pegoraro, C., Costa de Oliveira, A. (2019). Meta-Analysis of the QTLome of Fusarium Head Blight Resistance in Bread Wheat: Refining the Current Puzzle. Front. Plant Sci. 10, 727. https://doi.org/10.3389/fpls.2019.00727.	Zhang, X., Pan, H., and Bai, G. (2012b). Quantitative trait loci responsible for Fusarium head blight resistance in Chinese landrace Baishanyuehuang. Theor. Appl. Genet. 125, 495–502. doi: 10.1007/s00122-012-1848-0.	Type II	3A	2.8	4.8	IWB55686	52271385	102244093	152151167	3A-R1
QTL299	DW	Linkage mapping	Zhang Q, Axtman JE, Faris JD, et al (2014) Identification and molecular mapping of quantitative trait loci for Fusarium head blight resistance in emmer and durum wheat using a single nucleotide polymorphism-based linkage map. Mol Breed 34:1677–1687. https://doi.org/10.1007/s11032-014-0180-6	Zhang Q, Axtman JE, Faris JD, et al (2014) Identification and molecular mapping of quantitative trait loci for Fusarium head blight resistance in emmer and durum wheat using a single nucleotide polymorphism-based linkage map. Mol Breed 34:1677–1687. https://doi.org/10.1007/s11032-014-0180-6	Type II	3A	8.5	8	IWA8624	74388181	52271385	113836103	3A-R1
QTL287	BW	Association mapping	Semagn K., Henriquez M. A., Iqbal M., Brûlé-Babel A. L., Strenzke K., Ciechanowska I., Navabi A., N’Diaye A., Pozniak C., Spaner D. (2023). Identification of Fusarium head blight sources of resistance and associated QTLs in historical and modern Canadian spring wheat. Front. Plant Sci. 14. https://doi.org/10.3389/fpls.2023.1190358.	Semagn K., Henriquez M. A., Iqbal M., Brûlé-Babel A. L., Strenzke K., Ciechanowska I., Navabi A., N’Diaye A., Pozniak C., Spaner D. (2023). Identification of Fusarium head blight sources of resistance and associated QTLs in historical and modern Canadian spring wheat. Front. Plant Sci. 14. https://doi.org/10.3389/fpls.2023.1190358.	FHB visual rating index	3A	3.59269	6.641	IWB42834	223149259	213612008	223149259	3A-C
QTL72	DW	Association mapping	Ruan Y, Zhang W, Knox RE, Berraies S, Campbell HL, Ragupathy R, Boyle K, Polley B, Henriquez MA, Burt A, Kumar S, Cuthbert RD, Fobert PR, Buerstmayr H and DePauw RM (2020) Characterization of the Genetic Architecture for Fusarium Head Blight Resistance in Durum Wheat: The Complex Association of Resistance, Flowering Time, and Height Genes. Front. Plant Sci. 11:592064.	Ruan Y, Zhang W, Knox RE, Berraies S, Campbell HL, Ragupathy R, Boyle K, Polley B, Henriquez MA, Burt A, Kumar S, Cuthbert RD, Fobert PR, Buerstmayr H and DePauw RM (2020) Characterization of the Genetic Architecture for Fusarium Head Blight Resistance in Durum Wheat: The Complex Association of Resistance, Flowering Time, and Height Genes. Front. Plant Sci. 11:592064.	FHB index	3A	3.7	11.9	IWB67654	514584691	512639220	516165288	3A-inter2
QTL288	BW	Association mapping	Semagn K., Henriquez M. A., Iqbal M., Brûlé-Babel A. L., Strenzke K., Ciechanowska I., Navabi A., N’Diaye A., Pozniak C., Spaner D. (2023). Identification of Fusarium head blight sources of resistance and associated QTLs in historical and modern Canadian spring wheat. Front. Plant Sci. 14. https://doi.org/10.3389/fpls.2023.1190358.	Semagn K., Henriquez M. A., Iqbal M., Brûlé-Babel A. L., Strenzke K., Ciechanowska I., Navabi A., N’Diaye A., Pozniak C., Spaner D. (2023). Identification of Fusarium head blight sources of resistance and associated QTLs in historical and modern Canadian spring wheat. Front. Plant Sci. 14. https://doi.org/10.3389/fpls.2023.1190358.	FHB incidence	3A	5.45427	10.558	IWA2751	519579240	517155824	520114218	3A-inter2
QTL468	BW	Linkage mapping	Saini, D.K., Chahal, A., Pal, N. et al. Meta-analysis reveals consensus genomic regions associated with multiple disease resistance in wheat (Triticum aestivum L.). Mol. Breed. 42, 11 (2022). https://doi.org/10.1007/s11032-022-01282-z.	Zhang, P., Guo, C., Liu, Z., Bernardo A., Ma, H., Jiang, P., Song, G., Bai, G. (2021). Quantitative trait loci for Fusarium head blight resistance in wheat cultivars Yangmai 158 and Zhengmai 9023. Crop J. 9:143-153. https://doi.org/10.1016/j.cj.2020.05.007.	FHB index	3A	6.76	9.89	IWA236	549972391	527755861	559431981	3A-inter2
QTL289	BW	Association mapping	Semagn K., Henriquez M. A., Iqbal M., Brûlé-Babel A. L., Strenzke K., Ciechanowska I., Navabi A., N’Diaye A., Pozniak C., Spaner D. (2023). Identification of Fusarium head blight sources of resistance and associated QTLs in historical and modern Canadian spring wheat. Front. Plant Sci. 14. https://doi.org/10.3389/fpls.2023.1190358.	Semagn K., Henriquez M. A., Iqbal M., Brûlé-Babel A. L., Strenzke K., Ciechanowska I., Navabi A., N’Diaye A., Pozniak C., Spaner D. (2023). Identification of Fusarium head blight sources of resistance and associated QTLs in historical and modern Canadian spring wheat. Front. Plant Sci. 14. https://doi.org/10.3389/fpls.2023.1190358.	FHB incidence	3A	3.69031	6.98	IWB26728	558679496	556533134	559431981	3A-inter2
QTL73	DW	Association mapping	Ruan Y, Zhang W, Knox RE, Berraies S, Campbell HL, Ragupathy R, Boyle K, Polley B, Henriquez MA, Burt A, Kumar S, Cuthbert RD, Fobert PR, Buerstmayr H and DePauw RM (2020) Characterization of the Genetic Architecture for Fusarium Head Blight Resistance in Durum Wheat: The Complex Association of Resistance, Flowering Time, and Height Genes. Front. Plant Sci. 11:592064.	Ruan Y, Zhang W, Knox RE, Berraies S, Campbell HL, Ragupathy R, Boyle K, Polley B, Henriquez MA, Burt A, Kumar S, Cuthbert RD, Fobert PR, Buerstmayr H and DePauw RM (2020) Characterization of the Genetic Architecture for Fusarium Head Blight Resistance in Durum Wheat: The Complex Association of Resistance, Flowering Time, and Height Genes. Front. Plant Sci. 11:592064.	FHB incidence	3A	4.8	11.9	IWB34546	558794218	556533134	560465228	3A-inter2
QTL290	BW	Association mapping	Semagn K., Henriquez M. A., Iqbal M., Brûlé-Babel A. L., Strenzke K., Ciechanowska I., Navabi A., N’Diaye A., Pozniak C., Spaner D. (2023). Identification of Fusarium head blight sources of resistance and associated QTLs in historical and modern Canadian spring wheat. Front. Plant Sci. 14. https://doi.org/10.3389/fpls.2023.1190358.	Semagn K., Henriquez M. A., Iqbal M., Brûlé-Babel A. L., Strenzke K., Ciechanowska I., Navabi A., N’Diaye A., Pozniak C., Spaner D. (2023). Identification of Fusarium head blight sources of resistance and associated QTLs in historical and modern Canadian spring wheat. Front. Plant Sci. 14. https://doi.org/10.3389/fpls.2023.1190358.	FHB severity & visual rating index	3A	4.05761	7.747	IWB47440	624414789	620651060	626454931	3A-R2
QTL74	DW	Association mapping	Kirana RP, Michel S, Moreno-Amores J, Prat N, Lemmens M, Buerstmayr M, Buerstmayr H, Steiner B (2023a) Pyramiding Fusarium head blight resistance QTL from T. aestivum, T. dicoccum and T. dicoccoides in durum wheat. Theor. Appl. Genet. 136. doi:10.1007/s00122-023-04426-7	Kirana RP, Michel S, Moreno-Amores J, Prat N, Lemmens M, Buerstmayr M, Buerstmayr H, Steiner B (2023a) Pyramiding Fusarium head blight resistance QTL from T. aestivum, T. dicoccum and T. dicoccoides in durum wheat. Theor. Appl. Genet. 136. doi:10.1007/s00122-023-04426-7	FHB severity	3A	3.93	13.01	IWB71942	637961750	636372416	639222685	3A-R2
QTL445	BW	Linkage mapping	Saini, D.K., Chahal, A., Pal, N. et al. Meta-analysis reveals consensus genomic regions associated with multiple disease resistance in wheat (Triticum aestivum L.). Mol. Breed. 42, 11 (2022). https://doi.org/10.1007/s11032-022-01282-z.	Jiang, P., Zhang, X., Wu, L., He, Y., Zhuang, W., Cheng, X., Ge, W., Ma, H. and Kong, L. (2020), A novel QTL on chromosome 5AL of Yangmai 158 increases resistance to Fusarium head blight in wheat. Plant Pathol. 69: 249-258. https://doi.org/10.1111/ppa.13130.	Type I & II	3A	2.81	3.45	IWB36056	650847602	638675675	654282950	3A-R2
QTL6	BW	Linkage mapping	Venske, E., Dos Santos, R. S., Farias, D. D. R., Rother, V., da Maia, L. C., Pegoraro, C., Costa de Oliveira, A. (2019). Meta-Analysis of the QTLome of Fusarium Head Blight Resistance in Bread Wheat: Refining the Current Puzzle. Front. Plant Sci. 10, 727. https://doi.org/10.3389/fpls.2019.00727.	Srinivasachary, Gosman, N., Steed, A., Simmonds, J., Leverington-Waite, M., Wang, Y., et al. (2008). Susceptibility to Fusarium head blight is associated with the Rht-D1b semi-dwarfing allele in wheat. Theor. Appl. Genet. 116, 1145–1153. doi: 10.1007/s00122-008-0742-2.	Type II	3A	3.3	8	IWB40419	679422699	649260275	702172073	3A-R2
QTL61	BW	Linkage mapping	Venske, E., Dos Santos, R. S., Farias, D. D. R., Rother, V., da Maia, L. C., Pegoraro, C., Costa de Oliveira, A. (2019). Meta-Analysis of the QTLome of Fusarium Head Blight Resistance in Bread Wheat: Refining the Current Puzzle. Front. Plant Sci. 10, 727. https://doi.org/10.3389/fpls.2019.00727.	Paillard, S., Schnurbusch, T., Tiwari, R., Messmer, M., Winzeler, M., Keller, B., et al. (2004). QTL analysis of resistance to Fusarium head blight in Swiss winter wheat (Triticum aestivum L.). Theor. Appl. Genet. 109, 323–332. doi: 10.1007/s00122-004-1628-6.	Type II	3A	5	10	IWB39922	683567667	679422699	691460741	3A-R2
QTL301	DW	Linkage mapping	Giancaspro, A., Giove, S. L., Zito, D., Blanco, A., & Gadaleta, A. (2016). Mapping QTLs for Fusarium head blight resistance in an interspecific wheat population. Frontiers Plant Sci. 7, 1381. doi: 10.3389/fpls.2016.01381	Giancaspro, A., Giove, S. L., Zito, D., Blanco, A., & Gadaleta, A. (2016). Mapping QTLs for Fusarium head blight resistance in an interspecific wheat population. Frontiers Plant Sci. 7, 1381. doi: 10.3389/fpls.2016.01381	Type I	3A	3.5	11	IWB37509	709354309	705563307	720338208	3A-R2
QTL66	BW	Linkage mapping	Venske, E., Dos Santos, R. S., Farias, D. D. R., Rother, V., da Maia, L. C., Pegoraro, C., Costa de Oliveira, A. (2019). Meta-Analysis of the QTLome of Fusarium Head Blight Resistance in Bread Wheat: Refining the Current Puzzle. Front. Plant Sci. 10, 727. https://doi.org/10.3389/fpls.2019.00727.	Malla, S., Ibrahim, A. M. H., Berzonsky, W., and Yen, Y. (2008). “Mapping QTLs for Fusarium head blight from novel source–Tokai 66,” in Proceedings of the 2008 National Fusarium Head Blight Forum, eds S. M. Canty, A. Clark, E. Walton, D. Ellis, J. Mundell, and D. Van Sanford	Type III	3A	<0.05	16	IWA8038	738719321	735392510	746055204	3A-R2
QTL291	BW	Association mapping	Semagn K., Henriquez M. A., Iqbal M., Brûlé-Babel A. L., Strenzke K., Ciechanowska I., Navabi A., N’Diaye A., Pozniak C., Spaner D. (2023). Identification of Fusarium head blight sources of resistance and associated QTLs in historical and modern Canadian spring wheat. Front. Plant Sci. 14. https://doi.org/10.3389/fpls.2023.1190358.	Semagn K., Henriquez M. A., Iqbal M., Brûlé-Babel A. L., Strenzke K., Ciechanowska I., Navabi A., N’Diaye A., Pozniak C., Spaner D. (2023). Identification of Fusarium head blight sources of resistance and associated QTLs in historical and modern Canadian spring wheat. Front. Plant Sci. 14. https://doi.org/10.3389/fpls.2023.1190358.	FHB severity	3A	3.60293	6.746	IWB72446	746380514	744555171	746462554	3A-R2
QTL75	DW	Association mapping	Haile JK, Sertse D, N'Diaye A, Klymiuk V, Wiebe K, Ruan YF, Chawla HS, Henriquez MA, Wang LP, Kutcher HR, Steiner B, Buerstmayr H, Pozniak CJ (2023) Multi-locus genome-wide association studies reveal the genetic architecture of Fusarium head blight resistance in durum wheat. Frontiers in Plant Science 14. doi:10.3389/fpls.2023.1182548	Haile JK, Sertse D, N'Diaye A, Klymiuk V, Wiebe K, Ruan YF, Chawla HS, Henriquez MA, Wang LP, Kutcher HR, Steiner B, Buerstmayr H, Pozniak CJ (2023) Multi-locus genome-wide association studies reveal the genetic architecture of Fusarium head blight resistance in durum wheat. Frontiers in Plant Science 14. doi:10.3389/fpls.2023.1182548	FHB severity	3B	4.8607	22.0639	IWB73424	2026887	389683	3415614	3B-R1
QTL78	DW	Association mapping	Haile JK, Sertse D, N'Diaye A, Klymiuk V, Wiebe K, Ruan YF, Chawla HS, Henriquez MA, Wang LP, Kutcher HR, Steiner B, Buerstmayr H, Pozniak CJ (2023) Multi-locus genome-wide association studies reveal the genetic architecture of Fusarium head blight resistance in durum wheat. Frontiers in Plant Science 14. doi:10.3389/fpls.2023.1182548	Haile JK, Sertse D, N'Diaye A, Klymiuk V, Wiebe K, Ruan YF, Chawla HS, Henriquez MA, Wang LP, Kutcher HR, Steiner B, Buerstmayr H, Pozniak CJ (2023) Multi-locus genome-wide association studies reveal the genetic architecture of Fusarium head blight resistance in durum wheat. Frontiers in Plant Science 14. doi:10.3389/fpls.2023.1182548	FHB severity	3B	4.3176	13.0077	IWB72133	2651493	1116185	3962157	3B-R1
QTL80	DW	Association mapping	Haile JK, Sertse D, N'Diaye A, Klymiuk V, Wiebe K, Ruan YF, Chawla HS, Henriquez MA, Wang LP, Kutcher HR, Steiner B, Buerstmayr H, Pozniak CJ (2023) Multi-locus genome-wide association studies reveal the genetic architecture of Fusarium head blight resistance in durum wheat. Frontiers in Plant Science 14. doi:10.3389/fpls.2023.1182548	Haile JK, Sertse D, N'Diaye A, Klymiuk V, Wiebe K, Ruan YF, Chawla HS, Henriquez MA, Wang LP, Kutcher HR, Steiner B, Buerstmayr H, Pozniak CJ (2023) Multi-locus genome-wide association studies reveal the genetic architecture of Fusarium head blight resistance in durum wheat. Frontiers in Plant Science 14. doi:10.3389/fpls.2023.1182548	FHB severity	3B	4.3816	17.2245	IWB57554	3230200	1544457	4490855	3B-R1
QTL81	DW	Association mapping	Ruan Y, Zhang W, Knox RE, Berraies S, Campbell HL, Ragupathy R, Boyle K, Polley B, Henriquez MA, Burt A, Kumar S, Cuthbert RD, Fobert PR, Buerstmayr H and DePauw RM (2020) Characterization of the Genetic Architecture for Fusarium Head Blight Resistance in Durum Wheat: The Complex Association of Resistance, Flowering Time, and Height Genes. Front. Plant Sci. 11:592064.	Ruan Y, Zhang W, Knox RE, Berraies S, Campbell HL, Ragupathy R, Boyle K, Polley B, Henriquez MA, Burt A, Kumar S, Cuthbert RD, Fobert PR, Buerstmayr H and DePauw RM (2020) Characterization of the Genetic Architecture for Fusarium Head Blight Resistance in Durum Wheat: The Complex Association of Resistance, Flowering Time, and Height Genes. Front. Plant Sci. 11:592064.	FHB incidence	3B	8.1	20.8	IWB73672	3900658	2027067	5277071	3B-R1
QTL463	BW	Linkage mapping	Saini, D.K., Chahal, A., Pal, N. et al. Meta-analysis reveals consensus genomic regions associated with multiple disease resistance in wheat (Triticum aestivum L.). Mol. Breed. 42, 11 (2022). https://doi.org/10.1007/s11032-022-01282-z.	Thambugala, D., Brûlé-Babel, A.L., Blackwell, B.A. et al. (2020). Genetic analyses of native Fusarium head blight resistance in two spring wheat populations identifies QTL near the B1, Ppd-D1, Rht-1, Vrn-1, Fhb1, Fhb2, and Fhb5 loci. Theor. Appl. Genet. 133, 2775–2796. https://doi.org/10.1007/s00122-020-03631-y.	FHB incidence, severity & visual rating index	3B	6.54	11.07	IWB8756	5275616	304243	12298967	3B-R1
QTL82	DW	Association mapping	Haile JK, Sertse D, N'Diaye A, Klymiuk V, Wiebe K, Ruan YF, Chawla HS, Henriquez MA, Wang LP, Kutcher HR, Steiner B, Buerstmayr H, Pozniak CJ (2023) Multi-locus genome-wide association studies reveal the genetic architecture of Fusarium head blight resistance in durum wheat. Frontiers in Plant Science 14. doi:10.3389/fpls.2023.1182548	Haile JK, Sertse D, N'Diaye A, Klymiuk V, Wiebe K, Ruan YF, Chawla HS, Henriquez MA, Wang LP, Kutcher HR, Steiner B, Buerstmayr H, Pozniak CJ (2023) Multi-locus genome-wide association studies reveal the genetic architecture of Fusarium head blight resistance in durum wheat. Frontiers in Plant Science 14. doi:10.3389/fpls.2023.1182548	FHB incidence	3B	4.9844	7.1614	IWB36021	5563727	3962157	7052417	3B-R1
QTL83	DW	Association mapping	Haile JK, Sertse D, N'Diaye A, Klymiuk V, Wiebe K, Ruan YF, Chawla HS, Henriquez MA, Wang LP, Kutcher HR, Steiner B, Buerstmayr H, Pozniak CJ (2023) Multi-locus genome-wide association studies reveal the genetic architecture of Fusarium head blight resistance in durum wheat. Frontiers in Plant Science 14. doi:10.3389/fpls.2023.1182548	Haile JK, Sertse D, N'Diaye A, Klymiuk V, Wiebe K, Ruan YF, Chawla HS, Henriquez MA, Wang LP, Kutcher HR, Steiner B, Buerstmayr H, Pozniak CJ (2023) Multi-locus genome-wide association studies reveal the genetic architecture of Fusarium head blight resistance in durum wheat. Frontiers in Plant Science 14. doi:10.3389/fpls.2023.1182548	Type IV	3B	6.5518	7.4028	IWB73929	5780093	4273080	7275282	3B-R1
QTL84	DW	Association mapping	Haile JK, Sertse D, N'Diaye A, Klymiuk V, Wiebe K, Ruan YF, Chawla HS, Henriquez MA, Wang LP, Kutcher HR, Steiner B, Buerstmayr H, Pozniak CJ (2023) Multi-locus genome-wide association studies reveal the genetic architecture of Fusarium head blight resistance in durum wheat. Frontiers in Plant Science 14. doi:10.3389/fpls.2023.1182548	Haile JK, Sertse D, N'Diaye A, Klymiuk V, Wiebe K, Ruan YF, Chawla HS, Henriquez MA, Wang LP, Kutcher HR, Steiner B, Buerstmayr H, Pozniak CJ (2023) Multi-locus genome-wide association studies reveal the genetic architecture of Fusarium head blight resistance in durum wheat. Frontiers in Plant Science 14. doi:10.3389/fpls.2023.1182548	Type III	3B	6.4603	26.553	IWB53981	6229228	4490855	7275282	3B-inter1
QTL455	BW	Linkage mapping	Saini, D.K., Chahal, A., Pal, N. et al. Meta-analysis reveals consensus genomic regions associated with multiple disease resistance in wheat (Triticum aestivum L.). Mol. Breed. 42, 11 (2022). https://doi.org/10.1007/s11032-022-01282-z.	Thambugala, D., Brûlé-Babel, A.L., Blackwell, B.A. et al. (2020). Genetic analyses of native Fusarium head blight resistance in two spring wheat populations identifies QTL near the B1, Ppd-D1, Rht-1, Vrn-1, Fhb1, Fhb2, and Fhb5 loci. Theor. Appl. Genet. 133, 2775–2796. https://doi.org/10.1007/s00122-020-03631-y.	FHB incidence, severity & visual rating index	3B	9.69	18.43	IWA3724	6886922	5779890	11489153	3B-inter1
QTL102	BW	Linkage mapping	Venske, E., Dos Santos, R. S., Farias, D. D. R., Rother, V., da Maia, L. C., Pegoraro, C., Costa de Oliveira, A. (2019). Meta-Analysis of the QTLome of Fusarium Head Blight Resistance in Bread Wheat: Refining the Current Puzzle. Front. Plant Sci. 10, 727. https://doi.org/10.3389/fpls.2019.00727.	Basnet, B. R., Glover, K. D., Ibrahim, A. M., Yen, Y., and Chao, S. (2012). A QTL on chromosome 2DS of ‘Sumai 3’ increases susceptibility to Fusarium head blight in wheat. Euphytica 186, 91–101. doi: 10.1007/s10681-011-0495-x.	Type I & II	3B	9.17	26.1	IWB51276	8173742	5779890	11202217	3B-inter1
QTL292	BW	Association mapping	Semagn K., Henriquez M. A., Iqbal M., Brûlé-Babel A. L., Strenzke K., Ciechanowska I., Navabi A., N’Diaye A., Pozniak C., Spaner D. (2023). Identification of Fusarium head blight sources of resistance and associated QTLs in historical and modern Canadian spring wheat. Front. Plant Sci. 14. https://doi.org/10.3389/fpls.2023.1190358.	Semagn K., Henriquez M. A., Iqbal M., Brûlé-Babel A. L., Strenzke K., Ciechanowska I., Navabi A., N’Diaye A., Pozniak C., Spaner D. (2023). Identification of Fusarium head blight sources of resistance and associated QTLs in historical and modern Canadian spring wheat. Front. Plant Sci. 14. https://doi.org/10.3389/fpls.2023.1190358.	FHB incidence & severity	3B	4.5278	8.572	IWB60771	8208965	6303619	9616628	3B-inter1
QTL85	DW	Association mapping	Haile JK, Sertse D, N'Diaye A, Klymiuk V, Wiebe K, Ruan YF, Chawla HS, Henriquez MA, Wang LP, Kutcher HR, Steiner B, Buerstmayr H, Pozniak CJ (2023) Multi-locus genome-wide association studies reveal the genetic architecture of Fusarium head blight resistance in durum wheat. Frontiers in Plant Science 14. doi:10.3389/fpls.2023.1182548	Haile JK, Sertse D, N'Diaye A, Klymiuk V, Wiebe K, Ruan YF, Chawla HS, Henriquez MA, Wang LP, Kutcher HR, Steiner B, Buerstmayr H, Pozniak CJ (2023) Multi-locus genome-wide association studies reveal the genetic architecture of Fusarium head blight resistance in durum wheat. Frontiers in Plant Science 14. doi:10.3389/fpls.2023.1182548	Type IV	3B	4.5112	5.2867	IWB60771	8208965	6303619	9616628	3B-inter1
QTL446	BW	Linkage mapping	Saini, D.K., Chahal, A., Pal, N. et al. Meta-analysis reveals consensus genomic regions associated with multiple disease resistance in wheat (Triticum aestivum L.). Mol. Breed. 42, 11 (2022). https://doi.org/10.1007/s11032-022-01282-z.	Jiang, P., Zhang, X., Wu, L., He, Y., Zhuang, W., Cheng, X., Ge, W., Ma, H. and Kong, L. (2020), A novel QTL on chromosome 5AL of Yangmai 158 increases resistance to Fusarium head blight in wheat. Plant Pathol. 69: 249-258. https://doi.org/10.1111/ppa.13130.	Type II	3B	8.58	11.61	IWB73916	8997703	5928697	12298967	3B-inter1
QTL293	BW	Association mapping	Semagn K., Henriquez M. A., Iqbal M., Brûlé-Babel A. L., Strenzke K., Ciechanowska I., Navabi A., N’Diaye A., Pozniak C., Spaner D. (2023). Identification of Fusarium head blight sources of resistance and associated QTLs in historical and modern Canadian spring wheat. Front. Plant Sci. 14. https://doi.org/10.3389/fpls.2023.1190358.	Semagn K., Henriquez M. A., Iqbal M., Brûlé-Babel A. L., Strenzke K., Ciechanowska I., Navabi A., N’Diaye A., Pozniak C., Spaner D. (2023). Identification of Fusarium head blight sources of resistance and associated QTLs in historical and modern Canadian spring wheat. Front. Plant Sci. 14. https://doi.org/10.3389/fpls.2023.1190358.	FHB severity & visual rating index	3B	4.97474	9.675	IWB14179	9494729	7275282	10909063	3B-inter1
QTL337	DW	Linkage mapping	Prat N, Guilbert C, Prah U, Wachter E, Steiner B, Langin T, Robert O, Buerstmayr H (2017) QTL mapping of Fusarium head blight resistance in three related durum wheat populations. Theor. Appl. Genet. 130:13-27. doi:10.1007/s00122-016-2785-0	Prat N, Guilbert C, Prah U, Wachter E, Steiner B, Langin T, Robert O, Buerstmayr H (2017) QTL mapping of Fusarium head blight resistance in three related durum wheat populations. Theor. Appl. Genet. 130:13-27. doi:10.1007/s00122-016-2785-0	Type II	3B	10.2	33.6	IWB66635	9603642	6220453	12298967	3B-inter1
QTL86	DW	Association mapping	Steiner B, Michel S, Maccaferri M, Lemmens M, Tuberosa R, Buerstmayr H (2019) Exploring and exploiting the genetic variation of Fusarium head blight resistance for genomic-assisted breeding in the elite durum wheat gene pool. Theor. Appl. Genet. 132:969-988. doi:10.1007/s00122-018-3253-9	Steiner B, Michel S, Maccaferri M, Lemmens M, Tuberosa R, Buerstmayr H (2019) Exploring and exploiting the genetic variation of Fusarium head blight resistance for genomic-assisted breeding in the elite durum wheat gene pool. Theor. Appl. Genet. 132:969-988. doi:10.1007/s00122-018-3253-9	FHB severity	3B	4.55	17.8	IWB64968	9604028	7275282	10909063	3B-inter1
QTL294	BW	Association mapping	Semagn K., Henriquez M. A., Iqbal M., Brûlé-Babel A. L., Strenzke K., Ciechanowska I., Navabi A., N’Diaye A., Pozniak C., Spaner D. (2023). Identification of Fusarium head blight sources of resistance and associated QTLs in historical and modern Canadian spring wheat. Front. Plant Sci. 14. https://doi.org/10.3389/fpls.2023.1190358.	Semagn K., Henriquez M. A., Iqbal M., Brûlé-Babel A. L., Strenzke K., Ciechanowska I., Navabi A., N’Diaye A., Pozniak C., Spaner D. (2023). Identification of Fusarium head blight sources of resistance and associated QTLs in historical and modern Canadian spring wheat. Front. Plant Sci. 14. https://doi.org/10.3389/fpls.2023.1190358.	FHB severity & visual rating index	3B	4.34744	8.363	IWB68172	9977368	8301978	11202217	3B-inter1
QTL295	BW	Association mapping	Semagn K., Henriquez M. A., Iqbal M., Brûlé-Babel A. L., Strenzke K., Ciechanowska I., Navabi A., N’Diaye A., Pozniak C., Spaner D. (2023). Identification of Fusarium head blight sources of resistance and associated QTLs in historical and modern Canadian spring wheat. Front. Plant Sci. 14. https://doi.org/10.3389/fpls.2023.1190358.	Semagn K., Henriquez M. A., Iqbal M., Brûlé-Babel A. L., Strenzke K., Ciechanowska I., Navabi A., N’Diaye A., Pozniak C., Spaner D. (2023). Identification of Fusarium head blight sources of resistance and associated QTLs in historical and modern Canadian spring wheat. Front. Plant Sci. 14. https://doi.org/10.3389/fpls.2023.1190358.	FHB incidence	3B	4.37414	8.327	IWA5426	10362921	8301978	11595258	3B-inter1
QTL25	BW	Linkage mapping	Venske, E., Dos Santos, R. S., Farias, D. D. R., Rother, V., da Maia, L. C., Pegoraro, C., Costa de Oliveira, A. (2019). Meta-Analysis of the QTLome of Fusarium Head Blight Resistance in Bread Wheat: Refining the Current Puzzle. Front. Plant Sci. 10, 727. https://doi.org/10.3389/fpls.2019.00727.	Chen, J., Griffey, C. A., Maroof, S., Stromberg, E. L., Biyashev, R. M., Zhao, W., et al. (2006). Validation of two major quantitative trait loci for Fusarium head blight resistance in Chinese wheat line W14. Plant Breed. 125, 99–101. doi: 10.1111/j.1439-0523.2006.01182.x.	Type IV	3B	7.7	29	IWB67376	10858916	4273080	16388839	3B-inter1
QTL101	BW	Linkage mapping	Venske, E., Dos Santos, R. S., Farias, D. D. R., Rother, V., da Maia, L. C., Pegoraro, C., Costa de Oliveira, A. (2019). Meta-Analysis of the QTLome of Fusarium Head Blight Resistance in Bread Wheat: Refining the Current Puzzle. Front. Plant Sci. 10, 727. https://doi.org/10.3389/fpls.2019.00727.	Zhang, G., and Mergoum, M. (2007). Molecular mapping of kernel shattering and its association with Fusarium head blight resistance in a Sumai3 derived population. Theor. Appl. Genet. 115, 757–766. doi: 10.1007/s00122-007-0606-1.	Type I & II	3B	5.7	19.9	IWB50547	10873457	5275583	15232061	3B-inter1
QTL87	DW	Association mapping	Kirana RP, Michel S, Moreno-Amores J, Prat N, Lemmens M, Buerstmayr M, Buerstmayr H, Steiner B (2023a) Pyramiding Fusarium head blight resistance QTL from T. aestivum, T. dicoccum and T. dicoccoides in durum wheat. Theor. Appl. Genet. 136. doi:10.1007/s00122-023-04426-7	Kirana RP, Michel S, Moreno-Amores J, Prat N, Lemmens M, Buerstmayr M, Buerstmayr H, Steiner B (2023a) Pyramiding Fusarium head blight resistance QTL from T. aestivum, T. dicoccum and T. dicoccoides in durum wheat. Theor. Appl. Genet. 136. doi:10.1007/s00122-023-04426-7	FHB severity	3B	13.11	10.28	IWB60533	10877206	9313230	12300326	3B-inter1
QTL107	BW	Linkage mapping	Venske, E., Dos Santos, R. S., Farias, D. D. R., Rother, V., da Maia, L. C., Pegoraro, C., Costa de Oliveira, A. (2019). Meta-Analysis of the QTLome of Fusarium Head Blight Resistance in Bread Wheat: Refining the Current Puzzle. Front. Plant Sci. 10, 727. https://doi.org/10.3389/fpls.2019.00727.	Malla, S., Ibrahim, A. M. H., Berzonsky, W., and Yen, Y. (2008). “Mapping QTLs for Fusarium head blight from novel source–Tokai 66,” in Proceedings of the 2008 National Fusarium Head Blight Forum, eds S. M. Canty, A. Clark, E. Walton, D. Ellis, J. Mundell, and D. Van Sanford	Type IV	3B	<0.05	10	IWB37219	11202217	2772575	16391610	3B-inter1
QTL88	DW	Association mapping	Ruan Y, Zhang W, Knox RE, Berraies S, Campbell HL, Ragupathy R, Boyle K, Polley B, Henriquez MA, Burt A, Kumar S, Cuthbert RD, Fobert PR, Buerstmayr H and DePauw RM (2020) Characterization of the Genetic Architecture for Fusarium Head Blight Resistance in Durum Wheat: The Complex Association of Resistance, Flowering Time, and Height Genes. Front. Plant Sci. 11:592064.	Ruan Y, Zhang W, Knox RE, Berraies S, Campbell HL, Ragupathy R, Boyle K, Polley B, Henriquez MA, Burt A, Kumar S, Cuthbert RD, Fobert PR, Buerstmayr H and DePauw RM (2020) Characterization of the Genetic Architecture for Fusarium Head Blight Resistance in Durum Wheat: The Complex Association of Resistance, Flowering Time, and Height Genes. Front. Plant Sci. 11:592064.	FHB incidence	3B	3.2	7.7	IWB11085	11487450	9977368	13717288	3B-inter1
QTL297	BW	Association mapping	Semagn K., Henriquez M. A., Iqbal M., Brûlé-Babel A. L., Strenzke K., Ciechanowska I., Navabi A., N’Diaye A., Pozniak C., Spaner D. (2023). Identification of Fusarium head blight sources of resistance and associated QTLs in historical and modern Canadian spring wheat. Front. Plant Sci. 14. https://doi.org/10.3389/fpls.2023.1190358.	Semagn K., Henriquez M. A., Iqbal M., Brûlé-Babel A. L., Strenzke K., Ciechanowska I., Navabi A., N’Diaye A., Pozniak C., Spaner D. (2023). Identification of Fusarium head blight sources of resistance and associated QTLs in historical and modern Canadian spring wheat. Front. Plant Sci. 14. https://doi.org/10.3389/fpls.2023.1190358.	FHB incidence	3B	4.97474	9.675	IWB34890	11558287	9977368	12430565	3B-inter1
QTL90	DW	Association mapping	Haile JK, Sertse D, N'Diaye A, Klymiuk V, Wiebe K, Ruan YF, Chawla HS, Henriquez MA, Wang LP, Kutcher HR, Steiner B, Buerstmayr H, Pozniak CJ (2023) Multi-locus genome-wide association studies reveal the genetic architecture of Fusarium head blight resistance in durum wheat. Frontiers in Plant Science 14. doi:10.3389/fpls.2023.1182548	Haile JK, Sertse D, N'Diaye A, Klymiuk V, Wiebe K, Ruan YF, Chawla HS, Henriquez MA, Wang LP, Kutcher HR, Steiner B, Buerstmayr H, Pozniak CJ (2023) Multi-locus genome-wide association studies reveal the genetic architecture of Fusarium head blight resistance in durum wheat. Frontiers in Plant Science 14. doi:10.3389/fpls.2023.1182548	Type IV	3B	5.3274	6.1363	IWB59448	11595258	9977368	13717288	3B-inter1
QTL24	BW	Linkage mapping	Venske, E., Dos Santos, R. S., Farias, D. D. R., Rother, V., da Maia, L. C., Pegoraro, C., Costa de Oliveira, A. (2019). Meta-Analysis of the QTLome of Fusarium Head Blight Resistance in Bread Wheat: Refining the Current Puzzle. Front. Plant Sci. 10, 727. https://doi.org/10.3389/fpls.2019.00727.	Chen, J., Griffey, C. A., Maroof, S., Stromberg, E. L., Biyashev, R. M., Zhao, W., et al. (2006). Validation of two major quantitative trait loci for Fusarium head blight resistance in Chinese wheat line W14. Plant Breed. 125, 99–101. doi: 10.1111/j.1439-0523.2006.01182.x.	Type II	3B	8.4	33	IWB73453	12300326	9108548	17839360	3B-inter1
QTL298	BW	Association mapping	Semagn K., Henriquez M. A., Iqbal M., Brûlé-Babel A. L., Strenzke K., Ciechanowska I., Navabi A., N’Diaye A., Pozniak C., Spaner D. (2023). Identification of Fusarium head blight sources of resistance and associated QTLs in historical and modern Canadian spring wheat. Front. Plant Sci. 14. https://doi.org/10.3389/fpls.2023.1190358.	Semagn K., Henriquez M. A., Iqbal M., Brûlé-Babel A. L., Strenzke K., Ciechanowska I., Navabi A., N’Diaye A., Pozniak C., Spaner D. (2023). Identification of Fusarium head blight sources of resistance and associated QTLs in historical and modern Canadian spring wheat. Front. Plant Sci. 14. https://doi.org/10.3389/fpls.2023.1190358.	FHB severity & visual rating index	3B	4.97474	9.675	IWB56976	15232982	13717288	16391739	3B-inter1
QTL91	DW	Association mapping	Haile JK, Sertse D, N'Diaye A, Klymiuk V, Wiebe K, Ruan YF, Chawla HS, Henriquez MA, Wang LP, Kutcher HR, Steiner B, Buerstmayr H, Pozniak CJ (2023) Multi-locus genome-wide association studies reveal the genetic architecture of Fusarium head blight resistance in durum wheat. Frontiers in Plant Science 14. doi:10.3389/fpls.2023.1182548	Haile JK, Sertse D, N'Diaye A, Klymiuk V, Wiebe K, Ruan YF, Chawla HS, Henriquez MA, Wang LP, Kutcher HR, Steiner B, Buerstmayr H, Pozniak CJ (2023) Multi-locus genome-wide association studies reveal the genetic architecture of Fusarium head blight resistance in durum wheat. Frontiers in Plant Science 14. doi:10.3389/fpls.2023.1182548	FHB severity	3B	3.9443	7.8658	IWA3260	16390604	13717288	17851854	3B-inter1
QTL303	BW	Association mapping	Semagn K., Henriquez M. A., Iqbal M., Brûlé-Babel A. L., Strenzke K., Ciechanowska I., Navabi A., N’Diaye A., Pozniak C., Spaner D. (2023). Identification of Fusarium head blight sources of resistance and associated QTLs in historical and modern Canadian spring wheat. Front. Plant Sci. 14. https://doi.org/10.3389/fpls.2023.1190358.	Semagn K., Henriquez M. A., Iqbal M., Brûlé-Babel A. L., Strenzke K., Ciechanowska I., Navabi A., N’Diaye A., Pozniak C., Spaner D. (2023). Identification of Fusarium head blight sources of resistance and associated QTLs in historical and modern Canadian spring wheat. Front. Plant Sci. 14. https://doi.org/10.3389/fpls.2023.1190358.	FHB incidence	3B	3.51671	6.613	IWB6660	17851854	15232982	19109100	3B-inter1
QTL92	DW	Association mapping	Haile JK, Sertse D, N'Diaye A, Klymiuk V, Wiebe K, Ruan YF, Chawla HS, Henriquez MA, Wang LP, Kutcher HR, Steiner B, Buerstmayr H, Pozniak CJ (2023) Multi-locus genome-wide association studies reveal the genetic architecture of Fusarium head blight resistance in durum wheat. Frontiers in Plant Science 14. doi:10.3389/fpls.2023.1182548	Haile JK, Sertse D, N'Diaye A, Klymiuk V, Wiebe K, Ruan YF, Chawla HS, Henriquez MA, Wang LP, Kutcher HR, Steiner B, Buerstmayr H, Pozniak CJ (2023) Multi-locus genome-wide association studies reveal the genetic architecture of Fusarium head blight resistance in durum wheat. Frontiers in Plant Science 14. doi:10.3389/fpls.2023.1182548	FHB incidence	3B	4.9882	25.242	IWB1925	19109100	17455640	20361397	3B-inter1
QTL304	BW	Association mapping	Semagn K., Henriquez M. A., Iqbal M., Brûlé-Babel A. L., Strenzke K., Ciechanowska I., Navabi A., N’Diaye A., Pozniak C., Spaner D. (2023). Identification of Fusarium head blight sources of resistance and associated QTLs in historical and modern Canadian spring wheat. Front. Plant Sci. 14. https://doi.org/10.3389/fpls.2023.1190358.	Semagn K., Henriquez M. A., Iqbal M., Brûlé-Babel A. L., Strenzke K., Ciechanowska I., Navabi A., N’Diaye A., Pozniak C., Spaner D. (2023). Identification of Fusarium head blight sources of resistance and associated QTLs in historical and modern Canadian spring wheat. Front. Plant Sci. 14. https://doi.org/10.3389/fpls.2023.1190358.	FHB incidence	3B	3.74729	6.941	IWB8163	19491397	17929981	20672137	3B-inter1
QTL23	BW	Linkage mapping	Venske, E., Dos Santos, R. S., Farias, D. D. R., Rother, V., da Maia, L. C., Pegoraro, C., Costa de Oliveira, A. (2019). Meta-Analysis of the QTLome of Fusarium Head Blight Resistance in Bread Wheat: Refining the Current Puzzle. Front. Plant Sci. 10, 727. https://doi.org/10.3389/fpls.2019.00727.	Buerstmayr, H., Lemmens, M., Hartl, L., Doldi, L., Steiner, B., Stierschneider, M., et al. (2002). Molecular mapping of QTL for Fusarium head blight resistance in spring wheat. I. Resistance to fungal spread (Type II resistance). Theor. Appl. Genet. 104, 84–91. doi: 10.1007/s001220200009. Buerstmayr, H., Steiner, B., Hartl, L., Griesser, M., Angerer, N., Lengauer, D., et al. (2003). Molecular map…	Type II	3B	43.5	56.8	IWB72944	21118723	19720051	22273283	3B-C
QTL353	DW	Linkage mapping	Ruan YF, Comeau A, Langevin F, Hucl P, Clarke JM, Brule-Babel A, Pozniak CJ (2012) Identification of novel QTL for resistance to Fusarium head blight in a tetraploid wheat population. Genome 55:853-864. doi:10.1139/gen-2012-0110	Ruan YF, Comeau A, Langevin F, Hucl P, Clarke JM, Brule-Babel A, Pozniak CJ (2012) Identification of novel QTL for resistance to Fusarium head blight in a tetraploid wheat population. Genome 55:853-864. doi:10.1139/gen-2012-0110	FHB index	3B	6.8	16	IWB348	49881422	45344424	59493714	3B-C
QTL302	DW	Linkage mapping	Giancaspro, A., Giove, S. L., Zito, D., Blanco, A., & Gadaleta, A. (2016). Mapping QTLs for Fusarium head blight resistance in an interspecific wheat population. Frontiers Plant Sci. 7, 1381. doi: 10.3389/fpls.2016.01381	Giancaspro, A., Giove, S. L., Zito, D., Blanco, A., & Gadaleta, A. (2016). Mapping QTLs for Fusarium head blight resistance in an interspecific wheat population. Frontiers Plant Sci. 7, 1381. doi: 10.3389/fpls.2016.01381	Type I	3B	3.1	9	IWB64332	55475358	45344424	66244710	3B-C
QTL104	BW	Linkage mapping	Venske, E., Dos Santos, R. S., Farias, D. D. R., Rother, V., da Maia, L. C., Pegoraro, C., Costa de Oliveira, A. (2019). Meta-Analysis of the QTLome of Fusarium Head Blight Resistance in Bread Wheat: Refining the Current Puzzle. Front. Plant Sci. 10, 727. https://doi.org/10.3389/fpls.2019.00727.	Zhang, X., Pan, H., and Bai, G. (2012b). Quantitative trait loci responsible for Fusarium head blight resistance in Chinese landrace Baishanyuehuang. Theor. Appl. Genet. 125, 495–502. doi: 10.1007/s00122-012-1848-0.	Type II	3B	4.6	8.1	IWB53865	77068254	61998914	104000039	3B-C
QTL95	DW	Association mapping	Ruan Y, Zhang W, Knox RE, Berraies S, Campbell HL, Ragupathy R, Boyle K, Polley B, Henriquez MA, Burt A, Kumar S, Cuthbert RD, Fobert PR, Buerstmayr H and DePauw RM (2020) Characterization of the Genetic Architecture for Fusarium Head Blight Resistance in Durum Wheat: The Complex Association of Resistance, Flowering Time, and Height Genes. Front. Plant Sci. 11:592064.	Ruan Y, Zhang W, Knox RE, Berraies S, Campbell HL, Ragupathy R, Boyle K, Polley B, Henriquez MA, Burt A, Kumar S, Cuthbert RD, Fobert PR, Buerstmayr H and DePauw RM (2020) Characterization of the Genetic Architecture for Fusarium Head Blight Resistance in Durum Wheat: The Complex Association of Resistance, Flowering Time, and Height Genes. Front. Plant Sci. 11:592064.	FHB incidence	3B	3.8	9.2	IWB71608	147685996	145490141	149866560	3B-C
QTL106	BW	Linkage mapping	Venske, E., Dos Santos, R. S., Farias, D. D. R., Rother, V., da Maia, L. C., Pegoraro, C., Costa de Oliveira, A. (2019). Meta-Analysis of the QTLome of Fusarium Head Blight Resistance in Bread Wheat: Refining the Current Puzzle. Front. Plant Sci. 10, 727. https://doi.org/10.3389/fpls.2019.00727.	Liu, S., Abate, Z. A., Lu, H., Musket, T., Davis, G. L., and Mckendry, A. L. (2007). QTL associated with Fusarium head blight resistance in the soft red winter wheat Ernie. Theor. Appl. Genet. 115, 417–427. doi: 10.1007/s00122-007-0577-2; Abate, Z. A., Liu, S., McKendry, A. L. (2008). Quantitative trait loci associated with deoxynivalenol content and kernel quality in the soft red winter wheat ‘E…	Type IV	3B	8.8	18	IWB27586	516141336	501374920	522582875	3B-inter2
QTL96	DW	Association mapping	Haile JK, Sertse D, N'Diaye A, Klymiuk V, Wiebe K, Ruan YF, Chawla HS, Henriquez MA, Wang LP, Kutcher HR, Steiner B, Buerstmayr H, Pozniak CJ (2023) Multi-locus genome-wide association studies reveal the genetic architecture of Fusarium head blight resistance in durum wheat. Frontiers in Plant Science 14. doi:10.3389/fpls.2023.1182548	Haile JK, Sertse D, N'Diaye A, Klymiuk V, Wiebe K, Ruan YF, Chawla HS, Henriquez MA, Wang LP, Kutcher HR, Steiner B, Buerstmayr H, Pozniak CJ (2023) Multi-locus genome-wide association studies reveal the genetic architecture of Fusarium head blight resistance in durum wheat. Frontiers in Plant Science 14. doi:10.3389/fpls.2023.1182548	FHB visual rating index	3B	3.9754	6.6392	IWB28150	571888166	568630761	573029422	3B-inter2
QTL99	DW	Association mapping	Haile JK, Sertse D, N'Diaye A, Klymiuk V, Wiebe K, Ruan YF, Chawla HS, Henriquez MA, Wang LP, Kutcher HR, Steiner B, Buerstmayr H, Pozniak CJ (2023) Multi-locus genome-wide association studies reveal the genetic architecture of Fusarium head blight resistance in durum wheat. Frontiers in Plant Science 14. doi:10.3389/fpls.2023.1182548	Haile JK, Sertse D, N'Diaye A, Klymiuk V, Wiebe K, Ruan YF, Chawla HS, Henriquez MA, Wang LP, Kutcher HR, Steiner B, Buerstmayr H, Pozniak CJ (2023) Multi-locus genome-wide association studies reveal the genetic architecture of Fusarium head blight resistance in durum wheat. Frontiers in Plant Science 14. doi:10.3389/fpls.2023.1182548	FHB visual rating index	3B	3.8892	36.8605	IWB22606	572420615	568630761	573793306	3B-inter2
QTL305	BW	Association mapping	Semagn K., Henriquez M. A., Iqbal M., Brûlé-Babel A. L., Strenzke K., Ciechanowska I., Navabi A., N’Diaye A., Pozniak C., Spaner D. (2023). Identification of Fusarium head blight sources of resistance and associated QTLs in historical and modern Canadian spring wheat. Front. Plant Sci. 14. https://doi.org/10.3389/fpls.2023.1190358.	Semagn K., Henriquez M. A., Iqbal M., Brûlé-Babel A. L., Strenzke K., Ciechanowska I., Navabi A., N’Diaye A., Pozniak C., Spaner D. (2023). Identification of Fusarium head blight sources of resistance and associated QTLs in historical and modern Canadian spring wheat. Front. Plant Sci. 14. https://doi.org/10.3389/fpls.2023.1190358.	FHB incidence	3B	3.63184	6.856	IWB54982	574926674	573029422	576170306	3B-inter2
QTL306	BW	Association mapping	Semagn K., Henriquez M. A., Iqbal M., Brûlé-Babel A. L., Strenzke K., Ciechanowska I., Navabi A., N’Diaye A., Pozniak C., Spaner D. (2023). Identification of Fusarium head blight sources of resistance and associated QTLs in historical and modern Canadian spring wheat. Front. Plant Sci. 14. https://doi.org/10.3389/fpls.2023.1190358.	Semagn K., Henriquez M. A., Iqbal M., Brûlé-Babel A. L., Strenzke K., Ciechanowska I., Navabi A., N’Diaye A., Pozniak C., Spaner D. (2023). Identification of Fusarium head blight sources of resistance and associated QTLs in historical and modern Canadian spring wheat. Front. Plant Sci. 14. https://doi.org/10.3389/fpls.2023.1190358.	FHB incidence	3B	3.63184	6.856	IWB11492	575368729	573793306	576170306	3B-inter2
QTL100	DW	Association mapping	Haile JK, Sertse D, N'Diaye A, Klymiuk V, Wiebe K, Ruan YF, Chawla HS, Henriquez MA, Wang LP, Kutcher HR, Steiner B, Buerstmayr H, Pozniak CJ (2023) Multi-locus genome-wide association studies reveal the genetic architecture of Fusarium head blight resistance in durum wheat. Frontiers in Plant Science 14. doi:10.3389/fpls.2023.1182548	Haile JK, Sertse D, N'Diaye A, Klymiuk V, Wiebe K, Ruan YF, Chawla HS, Henriquez MA, Wang LP, Kutcher HR, Steiner B, Buerstmayr H, Pozniak CJ (2023) Multi-locus genome-wide association studies reveal the genetic architecture of Fusarium head blight resistance in durum wheat. Frontiers in Plant Science 14. doi:10.3389/fpls.2023.1182548	FHB incidence	3B	5.8319	9.2379	IWA8520	575656727	573793306	576170306	3B-inter2
QTL307	BW	Association mapping	Semagn K., Henriquez M. A., Iqbal M., Brûlé-Babel A. L., Strenzke K., Ciechanowska I., Navabi A., N’Diaye A., Pozniak C., Spaner D. (2023). Identification of Fusarium head blight sources of resistance and associated QTLs in historical and modern Canadian spring wheat. Front. Plant Sci. 14. https://doi.org/10.3389/fpls.2023.1190358.	Semagn K., Henriquez M. A., Iqbal M., Brûlé-Babel A. L., Strenzke K., Ciechanowska I., Navabi A., N’Diaye A., Pozniak C., Spaner D. (2023). Identification of Fusarium head blight sources of resistance and associated QTLs in historical and modern Canadian spring wheat. Front. Plant Sci. 14. https://doi.org/10.3389/fpls.2023.1190358.	FHB severity	3B	4.23941	7.967	IWA5710	584371546	576170306	584460757	3B-inter2
QTL309	BW	Association mapping	Semagn K., Henriquez M. A., Iqbal M., Brûlé-Babel A. L., Strenzke K., Ciechanowska I., Navabi A., N’Diaye A., Pozniak C., Spaner D. (2023). Identification of Fusarium head blight sources of resistance and associated QTLs in historical and modern Canadian spring wheat. Front. Plant Sci. 14. https://doi.org/10.3389/fpls.2023.1190358.	Semagn K., Henriquez M. A., Iqbal M., Brûlé-Babel A. L., Strenzke K., Ciechanowska I., Navabi A., N’Diaye A., Pozniak C., Spaner D. (2023). Identification of Fusarium head blight sources of resistance and associated QTLs in historical and modern Canadian spring wheat. Front. Plant Sci. 14. https://doi.org/10.3389/fpls.2023.1190358.	FHB severity	3B	4.23941	7.967	IWA4218	588724050	587152478	589850253	3B-inter2
QTL101	DW	Association mapping	Haile JK, Sertse D, N'Diaye A, Klymiuk V, Wiebe K, Ruan YF, Chawla HS, Henriquez MA, Wang LP, Kutcher HR, Steiner B, Buerstmayr H, Pozniak CJ (2023) Multi-locus genome-wide association studies reveal the genetic architecture of Fusarium head blight resistance in durum wheat. Frontiers in Plant Science 14. doi:10.3389/fpls.2023.1182548	Haile JK, Sertse D, N'Diaye A, Klymiuk V, Wiebe K, Ruan YF, Chawla HS, Henriquez MA, Wang LP, Kutcher HR, Steiner B, Buerstmayr H, Pozniak CJ (2023) Multi-locus genome-wide association studies reveal the genetic architecture of Fusarium head blight resistance in durum wheat. Frontiers in Plant Science 14. doi:10.3389/fpls.2023.1182548	FHB severity	3B	3.1273	4.9573	IWB71946	589849011	587564833	592200590	3B-inter2
QTL310	BW	Association mapping	Semagn K., Henriquez M. A., Iqbal M., Brûlé-Babel A. L., Strenzke K., Ciechanowska I., Navabi A., N’Diaye A., Pozniak C., Spaner D. (2023). Identification of Fusarium head blight sources of resistance and associated QTLs in historical and modern Canadian spring wheat. Front. Plant Sci. 14. https://doi.org/10.3389/fpls.2023.1190358.	Semagn K., Henriquez M. A., Iqbal M., Brûlé-Babel A. L., Strenzke K., Ciechanowska I., Navabi A., N’Diaye A., Pozniak C., Spaner D. (2023). Identification of Fusarium head blight sources of resistance and associated QTLs in historical and modern Canadian spring wheat. Front. Plant Sci. 14. https://doi.org/10.3389/fpls.2023.1190358.	FHB incidence	3B	3.8589	7.264	IWB58033	658833449	637221379	658833449	3B-inter2
QTL311	BW	Association mapping	Semagn K., Henriquez M. A., Iqbal M., Brûlé-Babel A. L., Strenzke K., Ciechanowska I., Navabi A., N’Diaye A., Pozniak C., Spaner D. (2023). Identification of Fusarium head blight sources of resistance and associated QTLs in historical and modern Canadian spring wheat. Front. Plant Sci. 14. https://doi.org/10.3389/fpls.2023.1190358.	Semagn K., Henriquez M. A., Iqbal M., Brûlé-Babel A. L., Strenzke K., Ciechanowska I., Navabi A., N’Diaye A., Pozniak C., Spaner D. (2023). Identification of Fusarium head blight sources of resistance and associated QTLs in historical and modern Canadian spring wheat. Front. Plant Sci. 14. https://doi.org/10.3389/fpls.2023.1190358.	FHB severity & visual rating index	3B	3.86449	6.978	IWA1332	674411567	668739733	674411567	3B-inter2
QTL102	DW	Association mapping	Haile JK, Sertse D, N'Diaye A, Klymiuk V, Wiebe K, Ruan YF, Chawla HS, Henriquez MA, Wang LP, Kutcher HR, Steiner B, Buerstmayr H, Pozniak CJ (2023) Multi-locus genome-wide association studies reveal the genetic architecture of Fusarium head blight resistance in durum wheat. Frontiers in Plant Science 14. doi:10.3389/fpls.2023.1182548	Haile JK, Sertse D, N'Diaye A, Klymiuk V, Wiebe K, Ruan YF, Chawla HS, Henriquez MA, Wang LP, Kutcher HR, Steiner B, Buerstmayr H, Pozniak CJ (2023) Multi-locus genome-wide association studies reveal the genetic architecture of Fusarium head blight resistance in durum wheat. Frontiers in Plant Science 14. doi:10.3389/fpls.2023.1182548	FHB severity	3B	3.0093	9.6144	IWB20294	717944282	715016609	719683202	3B-inter2
QTL126	BW	Linkage mapping	Liu, S., Hall, M. D., Griffey, C. A., & McKendry, A. L. (2009). Meta‐analysis of QTL associated with Fusarium head blight resistance in wheat. Crop Science, 49(6), 1955-1968.	Zhou, W.C., Kolb, F.L., Yu, J., Bai, G., Larry, L., and Domier, L.L. Molecular characterization of Fusarium head blight resistance in Wangshuibai with simple sequence repeat and amplified fragment length polymorphism markers. Genome 2004 47 1137–1143.	Type II	3B	<0.003	7.4	IWB54439	720729964	675968918	744001117	3B-inter2
QTL426	BW	Linkage mapping	Saini, D.K., Chahal, A., Pal, N. et al. Meta-analysis reveals consensus genomic regions associated with multiple disease resistance in wheat (Triticum aestivum L.). Mol. Breed. 42, 11 (2022). https://doi.org/10.1007/s11032-022-01282-z.	Goddard, R., Steed, A., Scheeren, P. L., Maciel, J. L. N., Caierão, E., Torres, G. A. M., et al. (2021) Identification of Fusarium head blight resistance loci in two Brazilian wheat mapping populations. PLoS ONE 16(3): e0248184. https://doi.org/10.1371/journal.pone.0248184.	Type III	3B	4.3	10.8	IWA6542	730476843	693208479	738211586	3B-inter2
QTL416	BW	Linkage mapping	Saini, D.K., Chahal, A., Pal, N. et al. Meta-analysis reveals consensus genomic regions associated with multiple disease resistance in wheat (Triticum aestivum L.). Mol. Breed. 42, 11 (2022). https://doi.org/10.1007/s11032-022-01282-z.	Dhariwal, R., Henriquez, M. A., Hiebert, C., McCartney, C. A., Randhawa, H. S. (2020). Mapping of Major Fusarium Head Blight Resistance from Canadian Wheat cv. AAC Tenacious. Int. J. Mol. Sci. 21(12):4497. https://doi.org/10.3390/ijms21124497.	Type III	3B	2.7	9.3	IWB41022	748684425	738211586	764010076	3B-inter2
QTL103	DW	Association mapping	Haile JK, Sertse D, N'Diaye A, Klymiuk V, Wiebe K, Ruan YF, Chawla HS, Henriquez MA, Wang LP, Kutcher HR, Steiner B, Buerstmayr H, Pozniak CJ (2023) Multi-locus genome-wide association studies reveal the genetic architecture of Fusarium head blight resistance in durum wheat. Frontiers in Plant Science 14. doi:10.3389/fpls.2023.1182548	Haile JK, Sertse D, N'Diaye A, Klymiuk V, Wiebe K, Ruan YF, Chawla HS, Henriquez MA, Wang LP, Kutcher HR, Steiner B, Buerstmayr H, Pozniak CJ (2023) Multi-locus genome-wide association studies reveal the genetic architecture of Fusarium head blight resistance in durum wheat. Frontiers in Plant Science 14. doi:10.3389/fpls.2023.1182548	Type III	3B	3.5786	9.3924	IWB71428	751656009	749873475	754481869	3B-R2
QTL104	DW	Association mapping	Haile JK, Sertse D, N'Diaye A, Klymiuk V, Wiebe K, Ruan YF, Chawla HS, Henriquez MA, Wang LP, Kutcher HR, Steiner B, Buerstmayr H, Pozniak CJ (2023) Multi-locus genome-wide association studies reveal the genetic architecture of Fusarium head blight resistance in durum wheat. Frontiers in Plant Science 14. doi:10.3389/fpls.2023.1182548	Haile JK, Sertse D, N'Diaye A, Klymiuk V, Wiebe K, Ruan YF, Chawla HS, Henriquez MA, Wang LP, Kutcher HR, Steiner B, Buerstmayr H, Pozniak CJ (2023) Multi-locus genome-wide association studies reveal the genetic architecture of Fusarium head blight resistance in durum wheat. Frontiers in Plant Science 14. doi:10.3389/fpls.2023.1182548	Type III	3B	5.0818	31.2845	IWA8354	752249026	750274335	754481869	3B-R2
QTL417	BW	Linkage mapping	Saini, D.K., Chahal, A., Pal, N. et al. Meta-analysis reveals consensus genomic regions associated with multiple disease resistance in wheat (Triticum aestivum L.). Mol. Breed. 42, 11 (2022). https://doi.org/10.1007/s11032-022-01282-z.	Dhariwal, R., Henriquez, M. A., Hiebert, C., McCartney, C. A., Randhawa, H. S. (2020). Mapping of Major Fusarium Head Blight Resistance from Canadian Wheat cv. AAC Tenacious. Int. J. Mol. Sci. 21(12):4497. https://doi.org/10.3390/ijms21124497.	Type III	3B	2.7	4	IWB43428	768225059	736293720	785138827	3B-R2
QTL342	DW	Linkage mapping	Pirseyedi, S.M., Kumar, A., Ghavami, F. et al. Mapping QTL for Fusarium head blight resistance in a tunisian-derived durum wheat population (2019). Cereal Res. Comm. 47, 78–87.	Pirseyedi, S.M., Kumar, A., Ghavami, F. et al. Mapping QTL for Fusarium head blight resistance in a tunisian-derived durum wheat population (2019). Cereal Res. Comm. 47, 78–87.	FHB severity	3B	4.44	10.8	IWB23680	768866407	759676852	776198457	3B-R2
QTL105	DW	Association mapping	Haile JK, Sertse D, N'Diaye A, Klymiuk V, Wiebe K, Ruan YF, Chawla HS, Henriquez MA, Wang LP, Kutcher HR, Steiner B, Buerstmayr H, Pozniak CJ (2023) Multi-locus genome-wide association studies reveal the genetic architecture of Fusarium head blight resistance in durum wheat. Frontiers in Plant Science 14. doi:10.3389/fpls.2023.1182548	Haile JK, Sertse D, N'Diaye A, Klymiuk V, Wiebe K, Ruan YF, Chawla HS, Henriquez MA, Wang LP, Kutcher HR, Steiner B, Buerstmayr H, Pozniak CJ (2023) Multi-locus genome-wide association studies reveal the genetic architecture of Fusarium head blight resistance in durum wheat. Frontiers in Plant Science 14. doi:10.3389/fpls.2023.1182548	FHB severity	3B	3.8734	24.9389	IWB4169	800415233	797329029	802549891	3B-R2
QTL106	DW	Association mapping	Haile JK, Sertse D, N'Diaye A, Klymiuk V, Wiebe K, Ruan YF, Chawla HS, Henriquez MA, Wang LP, Kutcher HR, Steiner B, Buerstmayr H, Pozniak CJ (2023) Multi-locus genome-wide association studies reveal the genetic architecture of Fusarium head blight resistance in durum wheat. Frontiers in Plant Science 14. doi:10.3389/fpls.2023.1182548	Haile JK, Sertse D, N'Diaye A, Klymiuk V, Wiebe K, Ruan YF, Chawla HS, Henriquez MA, Wang LP, Kutcher HR, Steiner B, Buerstmayr H, Pozniak CJ (2023) Multi-locus genome-wide association studies reveal the genetic architecture of Fusarium head blight resistance in durum wheat. Frontiers in Plant Science 14. doi:10.3389/fpls.2023.1182548	FHB severity	3B	3.9225	5.7969	IWB833	802755503	800698905	804191133	3B-R2
QTL312	BW	Association mapping	Semagn K., Henriquez M. A., Iqbal M., Brûlé-Babel A. L., Strenzke K., Ciechanowska I., Navabi A., N’Diaye A., Pozniak C., Spaner D. (2023). Identification of Fusarium head blight sources of resistance and associated QTLs in historical and modern Canadian spring wheat. Front. Plant Sci. 14. https://doi.org/10.3389/fpls.2023.1190358.	Semagn K., Henriquez M. A., Iqbal M., Brûlé-Babel A. L., Strenzke K., Ciechanowska I., Navabi A., N’Diaye A., Pozniak C., Spaner D. (2023). Identification of Fusarium head blight sources of resistance and associated QTLs in historical and modern Canadian spring wheat. Front. Plant Sci. 14. https://doi.org/10.3389/fpls.2023.1190358.	FHB severity & visual rating index	3B	3.92628	7.231	IWB72294	807181113	805656814	808103836	3B-R2
QTL313	BW	Association mapping	Semagn K., Henriquez M. A., Iqbal M., Brûlé-Babel A. L., Strenzke K., Ciechanowska I., Navabi A., N’Diaye A., Pozniak C., Spaner D. (2023). Identification of Fusarium head blight sources of resistance and associated QTLs in historical and modern Canadian spring wheat. Front. Plant Sci. 14. https://doi.org/10.3389/fpls.2023.1190358.	Semagn K., Henriquez M. A., Iqbal M., Brûlé-Babel A. L., Strenzke K., Ciechanowska I., Navabi A., N’Diaye A., Pozniak C., Spaner D. (2023). Identification of Fusarium head blight sources of resistance and associated QTLs in historical and modern Canadian spring wheat. Front. Plant Sci. 14. https://doi.org/10.3389/fpls.2023.1190358.	FHB incidence, severity & visual rating index	3B	3.97465	7.351	IWB36567	823114026	821014172	824014362	3B-R2
QTL105	BW	Linkage mapping	Venske, E., Dos Santos, R. S., Farias, D. D. R., Rother, V., da Maia, L. C., Pegoraro, C., Costa de Oliveira, A. (2019). Meta-Analysis of the QTLome of Fusarium Head Blight Resistance in Bread Wheat: Refining the Current Puzzle. Front. Plant Sci. 10, 727. https://doi.org/10.3389/fpls.2019.00727.	Bourdoncle, W., and Ohm, H. W. (2003). Quantitative trait loci for resistance to Fusarium head blight in recombinant inbred wheat lines from the cross Huapei 57-2/Patterson. Euphytica 131, 131–136. doi: 10.1023/A:1023056207513.	Type II	3B	3	10.7	IWB8058	830409988	824014362	836443290	3B-R2
QTL314	BW	Association mapping	Semagn K., Henriquez M. A., Iqbal M., Brûlé-Babel A. L., Strenzke K., Ciechanowska I., Navabi A., N’Diaye A., Pozniak C., Spaner D. (2023). Identification of Fusarium head blight sources of resistance and associated QTLs in historical and modern Canadian spring wheat. Front. Plant Sci. 14. https://doi.org/10.3389/fpls.2023.1190358.	Semagn K., Henriquez M. A., Iqbal M., Brûlé-Babel A. L., Strenzke K., Ciechanowska I., Navabi A., N’Diaye A., Pozniak C., Spaner D. (2023). Identification of Fusarium head blight sources of resistance and associated QTLs in historical and modern Canadian spring wheat. Front. Plant Sci. 14. https://doi.org/10.3389/fpls.2023.1190358.	FHB severity	4A	4.21421	8.057	IWB21392	6911024	4558843	7484168	4A-R1
QTL107	DW	Association mapping	Haile JK, Sertse D, N'Diaye A, Klymiuk V, Wiebe K, Ruan YF, Chawla HS, Henriquez MA, Wang LP, Kutcher HR, Steiner B, Buerstmayr H, Pozniak CJ (2023) Multi-locus genome-wide association studies reveal the genetic architecture of Fusarium head blight resistance in durum wheat. Frontiers in Plant Science 14. doi:10.3389/fpls.2023.1182548	Haile JK, Sertse D, N'Diaye A, Klymiuk V, Wiebe K, Ruan YF, Chawla HS, Henriquez MA, Wang LP, Kutcher HR, Steiner B, Buerstmayr H, Pozniak CJ (2023) Multi-locus genome-wide association studies reveal the genetic architecture of Fusarium head blight resistance in durum wheat. Frontiers in Plant Science 14. doi:10.3389/fpls.2023.1182548	FHB severity	4A	4.9864	27.6449	IWB46373	20757073	17368146	24054548	4A-R1
QTL317	BW	Association mapping	Semagn K., Henriquez M. A., Iqbal M., Brûlé-Babel A. L., Strenzke K., Ciechanowska I., Navabi A., N’Diaye A., Pozniak C., Spaner D. (2023). Identification of Fusarium head blight sources of resistance and associated QTLs in historical and modern Canadian spring wheat. Front. Plant Sci. 14. https://doi.org/10.3389/fpls.2023.1190358.	Semagn K., Henriquez M. A., Iqbal M., Brûlé-Babel A. L., Strenzke K., Ciechanowska I., Navabi A., N’Diaye A., Pozniak C., Spaner D. (2023). Identification of Fusarium head blight sources of resistance and associated QTLs in historical and modern Canadian spring wheat. Front. Plant Sci. 14. https://doi.org/10.3389/fpls.2023.1190358.	FHB severity	4A	4.16194	7.775	IWB6756	24056369	20757073	24505406	4A-R1
QTL318	BW	Association mapping	Semagn K., Henriquez M. A., Iqbal M., Brûlé-Babel A. L., Strenzke K., Ciechanowska I., Navabi A., N’Diaye A., Pozniak C., Spaner D. (2023). Identification of Fusarium head blight sources of resistance and associated QTLs in historical and modern Canadian spring wheat. Front. Plant Sci. 14. https://doi.org/10.3389/fpls.2023.1190358.	Semagn K., Henriquez M. A., Iqbal M., Brûlé-Babel A. L., Strenzke K., Ciechanowska I., Navabi A., N’Diaye A., Pozniak C., Spaner D. (2023). Identification of Fusarium head blight sources of resistance and associated QTLs in historical and modern Canadian spring wheat. Front. Plant Sci. 14. https://doi.org/10.3389/fpls.2023.1190358.	FHB severity	4A	3.55708	6.546	IWB67355	28414321	24505406	29759695	4A-R1
QTL456	BW	Linkage mapping	Saini, D.K., Chahal, A., Pal, N. et al. Meta-analysis reveals consensus genomic regions associated with multiple disease resistance in wheat (Triticum aestivum L.). Mol. Breed. 42, 11 (2022). https://doi.org/10.1007/s11032-022-01282-z.	Thambugala, D., Brûlé-Babel, A.L., Blackwell, B.A. et al. (2020). Genetic analyses of native Fusarium head blight resistance in two spring wheat populations identifies QTL near the B1, Ppd-D1, Rht-1, Vrn-1, Fhb1, Fhb2, and Fhb5 loci. Theor. Appl. Genet. 133, 2775–2796. https://doi.org/10.1007/s00122-020-03631-y.	FHB incidence & visual rating index	4A	4.92	10.68	IWA2533	36632982	29759695	41445561	4A-R1
QTL474	BW	Linkage mapping	Saini, D.K., Chahal, A., Pal, N. et al. Meta-analysis reveals consensus genomic regions associated with multiple disease resistance in wheat (Triticum aestivum L.). Mol. Breed. 42, 11 (2022). https://doi.org/10.1007/s11032-022-01282-z.	Rana, U. S. (2020). Genetic mapping of quantitative trait loci conditioning fusarium head blight resistance in hard winter wheat. [Order No. 28156662]. Kansas State University.	FHB index	4A	4.43	12.11	IWB5953	45538935	37138471	61253977	4A-R1
QTL319	BW	Association mapping	Semagn K., Henriquez M. A., Iqbal M., Brûlé-Babel A. L., Strenzke K., Ciechanowska I., Navabi A., N’Diaye A., Pozniak C., Spaner D. (2023). Identification of Fusarium head blight sources of resistance and associated QTLs in historical and modern Canadian spring wheat. Front. Plant Sci. 14. https://doi.org/10.3389/fpls.2023.1190358.	Semagn K., Henriquez M. A., Iqbal M., Brûlé-Babel A. L., Strenzke K., Ciechanowska I., Navabi A., N’Diaye A., Pozniak C., Spaner D. (2023). Identification of Fusarium head blight sources of resistance and associated QTLs in historical and modern Canadian spring wheat. Front. Plant Sci. 14. https://doi.org/10.3389/fpls.2023.1190358.	FHB incidence, severity & visual rating index	4A	4.7967	9.005	IWA1639	433844199	415817767	433844199	4A-C
QTL71	BW	Linkage mapping	Venske, E., Dos Santos, R. S., Farias, D. D. R., Rother, V., da Maia, L. C., Pegoraro, C., Costa de Oliveira, A. (2019). Meta-Analysis of the QTLome of Fusarium Head Blight Resistance in Bread Wheat: Refining the Current Puzzle. Front. Plant Sci. 10, 727. https://doi.org/10.3389/fpls.2019.00727.	Petersen, S., Lyerly, J. H., Maloney, P. V., Brown-Guedira, G., Cowger, C., Costa, J. M., et al. (2016). Mapping of head blight resistance quantitative trait loci in winter wheat cultivar NC-neuse. Crop Sci. 56, 1473–1483. doi: 10.2135/cropsci2015.05.0312.	Type III	4A	5.4	11.5	IWA5269	567555605	538375225	576144390	4A-inter2
QTL73	BW	Linkage mapping	Venske, E., Dos Santos, R. S., Farias, D. D. R., Rother, V., da Maia, L. C., Pegoraro, C., Costa de Oliveira, A. (2019). Meta-Analysis of the QTLome of Fusarium Head Blight Resistance in Bread Wheat: Refining the Current Puzzle. Front. Plant Sci. 10, 727. https://doi.org/10.3389/fpls.2019.00727.	Petersen, S., Lyerly, J. H., Maloney, P. V., Brown-Guedira, G., Cowger, C., Costa, J. M., et al. (2016). Mapping of head blight resistance quantitative trait loci in winter wheat cultivar NC-neuse. Crop Sci. 56, 1473–1483. doi: 10.2135/cropsci2015.05.0312.	Type IV	4A	4.9	11.4	IWB25985	571155821	562830699	577088743	4A-inter2
QTL435	BW	Linkage mapping	Saini, D.K., Chahal, A., Pal, N. et al. Meta-analysis reveals consensus genomic regions associated with multiple disease resistance in wheat (Triticum aestivum L.). Mol. Breed. 42, 11 (2022). https://doi.org/10.1007/s11032-022-01282-z.	Goddard, R., Steed, A., Scheeren, P. L., Maciel, J. L. N., Caierão, E., Torres, G. A. M., et al. (2021) Identification of Fusarium head blight resistance loci in two Brazilian wheat mapping populations. PLoS ONE 16(3): e0248184. https://doi.org/10.1371/journal.pone.0248184.	FHB severity	4A	5.4	10.1	IWB71278	573119740	563050213	578082970	4A-inter2
QTL108	DW	Association mapping	Haile JK, Sertse D, N'Diaye A, Klymiuk V, Wiebe K, Ruan YF, Chawla HS, Henriquez MA, Wang LP, Kutcher HR, Steiner B, Buerstmayr H, Pozniak CJ (2023) Multi-locus genome-wide association studies reveal the genetic architecture of Fusarium head blight resistance in durum wheat. Frontiers in Plant Science 14. doi:10.3389/fpls.2023.1182548	Haile JK, Sertse D, N'Diaye A, Klymiuk V, Wiebe K, Ruan YF, Chawla HS, Henriquez MA, Wang LP, Kutcher HR, Steiner B, Buerstmayr H, Pozniak CJ (2023) Multi-locus genome-wide association studies reveal the genetic architecture of Fusarium head blight resistance in durum wheat. Frontiers in Plant Science 14. doi:10.3389/fpls.2023.1182548	FHB severity	4A	3.6433	10.5878	IWB37930	582220314	579406833	583599776	4A-inter2
QTL72	BW	Linkage mapping	Venske, E., Dos Santos, R. S., Farias, D. D. R., Rother, V., da Maia, L. C., Pegoraro, C., Costa de Oliveira, A. (2019). Meta-Analysis of the QTLome of Fusarium Head Blight Resistance in Bread Wheat: Refining the Current Puzzle. Front. Plant Sci. 10, 727. https://doi.org/10.3389/fpls.2019.00727.	Petersen, S., Lyerly, J. H., Maloney, P. V., Brown-Guedira, G., Cowger, C., Costa, J. M., et al. (2016). Mapping of head blight resistance quantitative trait loci in winter wheat cultivar NC-neuse. Crop Sci. 56, 1473–1483. doi: 10.2135/cropsci2015.05.0312.	Type IV	4A	3.8	19.5	IWB34669	602533738	597806930	607676177	4A-inter2
QTL109	DW	Association mapping	Haile JK, Sertse D, N'Diaye A, Klymiuk V, Wiebe K, Ruan YF, Chawla HS, Henriquez MA, Wang LP, Kutcher HR, Steiner B, Buerstmayr H, Pozniak CJ (2023) Multi-locus genome-wide association studies reveal the genetic architecture of Fusarium head blight resistance in durum wheat. Frontiers in Plant Science 14. doi:10.3389/fpls.2023.1182548	Haile JK, Sertse D, N'Diaye A, Klymiuk V, Wiebe K, Ruan YF, Chawla HS, Henriquez MA, Wang LP, Kutcher HR, Steiner B, Buerstmayr H, Pozniak CJ (2023) Multi-locus genome-wide association studies reveal the genetic architecture of Fusarium head blight resistance in durum wheat. Frontiers in Plant Science 14. doi:10.3389/fpls.2023.1182548	Type III	4A	3.3154	5.0938	IWA2383	605552985	603654496	607877731	4A-R2
QTL110	DW	Association mapping	Haile JK, Sertse D, N'Diaye A, Klymiuk V, Wiebe K, Ruan YF, Chawla HS, Henriquez MA, Wang LP, Kutcher HR, Steiner B, Buerstmayr H, Pozniak CJ (2023) Multi-locus genome-wide association studies reveal the genetic architecture of Fusarium head blight resistance in durum wheat. Frontiers in Plant Science 14. doi:10.3389/fpls.2023.1182548	Haile JK, Sertse D, N'Diaye A, Klymiuk V, Wiebe K, Ruan YF, Chawla HS, Henriquez MA, Wang LP, Kutcher HR, Steiner B, Buerstmayr H, Pozniak CJ (2023) Multi-locus genome-wide association studies reveal the genetic architecture of Fusarium head blight resistance in durum wheat. Frontiers in Plant Science 14. doi:10.3389/fpls.2023.1182548	FHB incidence	4A	3.4312	8.8313	IWB56920	610382964	608456743	612373221	4A-R2
QTL320	BW	Association mapping	Semagn K., Henriquez M. A., Iqbal M., Brûlé-Babel A. L., Strenzke K., Ciechanowska I., Navabi A., N’Diaye A., Pozniak C., Spaner D. (2023). Identification of Fusarium head blight sources of resistance and associated QTLs in historical and modern Canadian spring wheat. Front. Plant Sci. 14. https://doi.org/10.3389/fpls.2023.1190358.	Semagn K., Henriquez M. A., Iqbal M., Brûlé-Babel A. L., Strenzke K., Ciechanowska I., Navabi A., N’Diaye A., Pozniak C., Spaner D. (2023). Identification of Fusarium head blight sources of resistance and associated QTLs in historical and modern Canadian spring wheat. Front. Plant Sci. 14. https://doi.org/10.3389/fpls.2023.1190358.	FHB severity & visual rating index	4A	4.7345	9.165	IWB44077	622206305	620511175	623671291	4A-R2
QTL418	BW	Linkage mapping	Saini, D.K., Chahal, A., Pal, N. et al. Meta-analysis reveals consensus genomic regions associated with multiple disease resistance in wheat (Triticum aestivum L.). Mol. Breed. 42, 11 (2022). https://doi.org/10.1007/s11032-022-01282-z.	Dhariwal, R., Henriquez, M. A., Hiebert, C., McCartney, C. A., Randhawa, H. S. (2020). Mapping of Major Fusarium Head Blight Resistance from Canadian Wheat cv. AAC Tenacious. Int. J. Mol. Sci. 21(12):4497. https://doi.org/10.3390/ijms21124497.	FHB incidence	4A	8	11.9	IWB87	635189412	625653400	640171777	4A-R2
QTL68	BW	Linkage mapping	Venske, E., Dos Santos, R. S., Farias, D. D. R., Rother, V., da Maia, L. C., Pegoraro, C., Costa de Oliveira, A. (2019). Meta-Analysis of the QTLome of Fusarium Head Blight Resistance in Bread Wheat: Refining the Current Puzzle. Front. Plant Sci. 10, 727. https://doi.org/10.3389/fpls.2019.00727.	He, X., Lillemo, M., Shi, J., Wu, J., Bjornstad, A., Belova, T., et al. (2016). QTL characterization of Fusarium head blight resistance in CIMMYT bread wheat line Soru# 1. PLoS ONE 11:0158052. doi: 10.1371/journal.pone.0158052.	Type I & II	4A	3	6.8	IWB48435	636317818	625653400	644538273	4A-R2
QTL111	DW	Association mapping	Ruan Y, Zhang W, Knox RE, Berraies S, Campbell HL, Ragupathy R, Boyle K, Polley B, Henriquez MA, Burt A, Kumar S, Cuthbert RD, Fobert PR, Buerstmayr H and DePauw RM (2020) Characterization of the Genetic Architecture for Fusarium Head Blight Resistance in Durum Wheat: The Complex Association of Resistance, Flowering Time, and Height Genes. Front. Plant Sci. 11:592064.	Ruan Y, Zhang W, Knox RE, Berraies S, Campbell HL, Ragupathy R, Boyle K, Polley B, Henriquez MA, Burt A, Kumar S, Cuthbert RD, Fobert PR, Buerstmayr H and DePauw RM (2020) Characterization of the Genetic Architecture for Fusarium Head Blight Resistance in Durum Wheat: The Complex Association of Resistance, Flowering Time, and Height Genes. Front. Plant Sci. 11:592064.	FHB incidence	4A	3.4	31.8	IWB68839	663810542	662125154	665313303	4A-R2
QTL69	BW	Linkage mapping	Venske, E., Dos Santos, R. S., Farias, D. D. R., Rother, V., da Maia, L. C., Pegoraro, C., Costa de Oliveira, A. (2019). Meta-Analysis of the QTLome of Fusarium Head Blight Resistance in Bread Wheat: Refining the Current Puzzle. Front. Plant Sci. 10, 727. https://doi.org/10.3389/fpls.2019.00727.	McCartney, C. A., Brûlé-Babel, A. L., Fedak, G., Martin, R. A., Mccallum, B. D., Gilbert, J., et al. (2016). Fusarium head blight resistance QTL in the spring wheat cross Kenyon/86ISMN 2137. Front. Microbiol. 7, 1–11. doi: 10.3389/fmicb.2016.01542.	Type I & II	4A	3.88	11.53	IWB74163	667723210	646468506	687435163	4A-R2
QTL7	BW	Linkage mapping	Venske, E., Dos Santos, R. S., Farias, D. D. R., Rother, V., da Maia, L. C., Pegoraro, C., Costa de Oliveira, A. (2019). Meta-Analysis of the QTLome of Fusarium Head Blight Resistance in Bread Wheat: Refining the Current Puzzle. Front. Plant Sci. 10, 727. https://doi.org/10.3389/fpls.2019.00727.	Agnes SH, Szabolcs LK, Mónika V, László P, János P, Csaba L and Akos M. (2014), Differential influence of QTL linked to Fusarium head blight, Fusarium-damaged kernel, deoxynivalenol contents and associated morphological traits in a Frontana-derived wheat population. Euphytica, 200, 9-26. doi: 10.1007/s10681-014-1124-2	Type I & II	4A	5.73	14.6	IWB71467	703493550	698244266	710372468	4A-R3
QTL70	BW	Linkage mapping	Venske, E., Dos Santos, R. S., Farias, D. D. R., Rother, V., da Maia, L. C., Pegoraro, C., Costa de Oliveira, A. (2019). Meta-Analysis of the QTLome of Fusarium Head Blight Resistance in Bread Wheat: Refining the Current Puzzle. Front. Plant Sci. 10, 727. https://doi.org/10.3389/fpls.2019.00727.	Paillard, S., Schnurbusch, T., Tiwari, R., Messmer, M., Winzeler, M., Keller, B., et al. (2004). QTL analysis of resistance to Fusarium head blight in Swiss winter wheat (Triticum aestivum L.). Theor. Appl. Genet. 109, 323–332. doi: 10.1007/s00122-004-1628-6.	Type II	4A	5	10.1	IWB1379	707177080	703493550	714914040	4A-R3
QTL321	BW	Association mapping	Semagn K., Henriquez M. A., Iqbal M., Brûlé-Babel A. L., Strenzke K., Ciechanowska I., Navabi A., N’Diaye A., Pozniak C., Spaner D. (2023). Identification of Fusarium head blight sources of resistance and associated QTLs in historical and modern Canadian spring wheat. Front. Plant Sci. 14. https://doi.org/10.3389/fpls.2023.1190358.	Semagn K., Henriquez M. A., Iqbal M., Brûlé-Babel A. L., Strenzke K., Ciechanowska I., Navabi A., N’Diaye A., Pozniak C., Spaner D. (2023). Identification of Fusarium head blight sources of resistance and associated QTLs in historical and modern Canadian spring wheat. Front. Plant Sci. 14. https://doi.org/10.3389/fpls.2023.1190358.	FHB visual rating index	4A	3.56279	6.704	IWB36617	707439943	703802818	708791650	4A-R3
QTL67	BW	Linkage mapping	Venske, E., Dos Santos, R. S., Farias, D. D. R., Rother, V., da Maia, L. C., Pegoraro, C., Costa de Oliveira, A. (2019). Meta-Analysis of the QTLome of Fusarium Head Blight Resistance in Bread Wheat: Refining the Current Puzzle. Front. Plant Sci. 10, 727. https://doi.org/10.3389/fpls.2019.00727.	Lu, Q., Lillemo, M., Skinnes, H., He, X., Shi, J., Ji, F., et al. (2012). Anther extrusion and plant height are associated with Type I resistance to Fusarium head blight in bread wheat line ‘Shanghai-3/Catbird’. Theor. Appl. Genet. 126, 317–334. doi: 10.1007/s00122-012-1981-9.	Type I & II	4A	>3.0	10.5	IWB30795	725523755	714914040	734528124	4A-R3
QTL112	DW	Association mapping	Ruan Y, Zhang W, Knox RE, Berraies S, Campbell HL, Ragupathy R, Boyle K, Polley B, Henriquez MA, Burt A, Kumar S, Cuthbert RD, Fobert PR, Buerstmayr H and DePauw RM (2020) Characterization of the Genetic Architecture for Fusarium Head Blight Resistance in Durum Wheat: The Complex Association of Resistance, Flowering Time, and Height Genes. Front. Plant Sci. 11:592064.	Ruan Y, Zhang W, Knox RE, Berraies S, Campbell HL, Ragupathy R, Boyle K, Polley B, Henriquez MA, Burt A, Kumar S, Cuthbert RD, Fobert PR, Buerstmayr H and DePauw RM (2020) Characterization of the Genetic Architecture for Fusarium Head Blight Resistance in Durum Wheat: The Complex Association of Resistance, Flowering Time, and Height Genes. Front. Plant Sci. 11:592064.	FHB incidence	4A	11.8	31.8	IWB71318	727573705	725824874	729435006	4A-R3
QTL322	BW	Association mapping	Semagn K., Henriquez M. A., Iqbal M., Brûlé-Babel A. L., Strenzke K., Ciechanowska I., Navabi A., N’Diaye A., Pozniak C., Spaner D. (2023). Identification of Fusarium head blight sources of resistance and associated QTLs in historical and modern Canadian spring wheat. Front. Plant Sci. 14. https://doi.org/10.3389/fpls.2023.1190358.	Semagn K., Henriquez M. A., Iqbal M., Brûlé-Babel A. L., Strenzke K., Ciechanowska I., Navabi A., N’Diaye A., Pozniak C., Spaner D. (2023). Identification of Fusarium head blight sources of resistance and associated QTLs in historical and modern Canadian spring wheat. Front. Plant Sci. 14. https://doi.org/10.3389/fpls.2023.1190358.	FHB severity	4A	3.51405	6.43	IWB72909	733371688	731840165	734707705	4A-R3
QTL113	DW	Association mapping	Ruan Y, Zhang W, Knox RE, Berraies S, Campbell HL, Ragupathy R, Boyle K, Polley B, Henriquez MA, Burt A, Kumar S, Cuthbert RD, Fobert PR, Buerstmayr H and DePauw RM (2020) Characterization of the Genetic Architecture for Fusarium Head Blight Resistance in Durum Wheat: The Complex Association of Resistance, Flowering Time, and Height Genes. Front. Plant Sci. 11:592064.	Ruan Y, Zhang W, Knox RE, Berraies S, Campbell HL, Ragupathy R, Boyle K, Polley B, Henriquez MA, Burt A, Kumar S, Cuthbert RD, Fobert PR, Buerstmayr H and DePauw RM (2020) Characterization of the Genetic Architecture for Fusarium Head Blight Resistance in Durum Wheat: The Complex Association of Resistance, Flowering Time, and Height Genes. Front. Plant Sci. 11:592064.	FHB incidence	4B	4.3	10.5	IWB60509	71363	0	1401199	4B-R1
QTL114	DW	Association mapping	Haile JK, Sertse D, N'Diaye A, Klymiuk V, Wiebe K, Ruan YF, Chawla HS, Henriquez MA, Wang LP, Kutcher HR, Steiner B, Buerstmayr H, Pozniak CJ (2023) Multi-locus genome-wide association studies reveal the genetic architecture of Fusarium head blight resistance in durum wheat. Frontiers in Plant Science 14. doi:10.3389/fpls.2023.1182548	Haile JK, Sertse D, N'Diaye A, Klymiuk V, Wiebe K, Ruan YF, Chawla HS, Henriquez MA, Wang LP, Kutcher HR, Steiner B, Buerstmayr H, Pozniak CJ (2023) Multi-locus genome-wide association studies reveal the genetic architecture of Fusarium head blight resistance in durum wheat. Frontiers in Plant Science 14. doi:10.3389/fpls.2023.1182548	FHB severity	4B	3.1576	6.9272	IWB70795	4947086	3247765	6137671	4B-R1
QTL29	BW	Linkage mapping	Venske, E., Dos Santos, R. S., Farias, D. D. R., Rother, V., da Maia, L. C., Pegoraro, C., Costa de Oliveira, A. (2019). Meta-Analysis of the QTLome of Fusarium Head Blight Resistance in Bread Wheat: Refining the Current Puzzle. Front. Plant Sci. 10, 727. https://doi.org/10.3389/fpls.2019.00727.	Agnes SH, Szabolcs LK, Mónika V, László P, János P, Csaba L and Akos M. (2014), Differential influence of QTL linked to Fusarium head blight, Fusarium-damaged kernel, deoxynivalenol contents and associated morphological traits in a Frontana-derived wheat population. Euphytica, 200, 9-26. doi: 10.1007/s10681-014-1124-2	Type III	4B	2.58	7.5	IWB71830	12562095	1013678	25014386	4B-R1
QTL471	BW	Linkage mapping	Saini, D.K., Chahal, A., Pal, N. et al. Meta-analysis reveals consensus genomic regions associated with multiple disease resistance in wheat (Triticum aestivum L.). Mol. Breed. 42, 11 (2022). https://doi.org/10.1007/s11032-022-01282-z.	Rana, U. S. (2020). Genetic mapping of quantitative trait loci conditioning fusarium head blight resistance in hard winter wheat. [Order No. 28156662]. Kansas State University.	Type III & IV	4B	8.39	21.7	IWB73001	25014386	23297636	26554813	4B-R1
QTL115	DW	Association mapping	Haile JK, Sertse D, N'Diaye A, Klymiuk V, Wiebe K, Ruan YF, Chawla HS, Henriquez MA, Wang LP, Kutcher HR, Steiner B, Buerstmayr H, Pozniak CJ (2023) Multi-locus genome-wide association studies reveal the genetic architecture of Fusarium head blight resistance in durum wheat. Frontiers in Plant Science 14. doi:10.3389/fpls.2023.1182548	Haile JK, Sertse D, N'Diaye A, Klymiuk V, Wiebe K, Ruan YF, Chawla HS, Henriquez MA, Wang LP, Kutcher HR, Steiner B, Buerstmayr H, Pozniak CJ (2023) Multi-locus genome-wide association studies reveal the genetic architecture of Fusarium head blight resistance in durum wheat. Frontiers in Plant Science 14. doi:10.3389/fpls.2023.1182548	FHB incidence	4B	4.231	5.6325	IWA103	25926927	23297636	27405561	4B-R1
QTL116	DW	Association mapping	Haile JK, Sertse D, N'Diaye A, Klymiuk V, Wiebe K, Ruan YF, Chawla HS, Henriquez MA, Wang LP, Kutcher HR, Steiner B, Buerstmayr H, Pozniak CJ (2023) Multi-locus genome-wide association studies reveal the genetic architecture of Fusarium head blight resistance in durum wheat. Frontiers in Plant Science 14. doi:10.3389/fpls.2023.1182548	Haile JK, Sertse D, N'Diaye A, Klymiuk V, Wiebe K, Ruan YF, Chawla HS, Henriquez MA, Wang LP, Kutcher HR, Steiner B, Buerstmayr H, Pozniak CJ (2023) Multi-locus genome-wide association studies reveal the genetic architecture of Fusarium head blight resistance in durum wheat. Frontiers in Plant Science 14. doi:10.3389/fpls.2023.1182548	FHB severity	4B	16.5528	20.8735	IWA500	27400114	25315453	29271053	4B-R1
QTL420	BW	Linkage mapping	Saini, D.K., Chahal, A., Pal, N. et al. Meta-analysis reveals consensus genomic regions associated with multiple disease resistance in wheat (Triticum aestivum L.). Mol. Breed. 42, 11 (2022). https://doi.org/10.1007/s11032-022-01282-z.	Dhariwal, R., Henriquez, M. A., Hiebert, C., McCartney, C. A., Randhawa, H. S. (2020). Mapping of Major Fusarium Head Blight Resistance from Canadian Wheat cv. AAC Tenacious. Int. J. Mol. Sci. 21(12):4497. https://doi.org/10.3390/ijms21124497.	Type III	4B	6.6	8	IWB19555	27405555	23206840	50851751	4B-R1
QTL338	DW	Linkage mapping	Prat N, Guilbert C, Prah U, Wachter E, Steiner B, Langin T, Robert O, Buerstmayr H (2017) QTL mapping of Fusarium head blight resistance in three related durum wheat populations. Theor. Appl. Genet. 130:13-27. doi:10.1007/s00122-016-2785-0	Prat N, Guilbert C, Prah U, Wachter E, Steiner B, Langin T, Robert O, Buerstmayr H (2017) QTL mapping of Fusarium head blight resistance in three related durum wheat populations. Theor. Appl. Genet. 130:13-27. doi:10.1007/s00122-016-2785-0	FHB severity	4B	33.2	69	IWB58189	29271053	27198282	31203254	4B-R1
QTL118	DW	Association mapping	Miedaner T, Sieber AN, Desaint H, Buerstmayr H, Longin CFH, Wuerschum T (2017) The potential of genomic-assisted breeding to improve Fusarium head blight resistance in winter durum wheat. Plant Breeding 136:610-619. doi:10.1111/pbr.12515	Miedaner T, Sieber AN, Desaint H, Buerstmayr H, Longin CFH, Wuerschum T (2017) The potential of genomic-assisted breeding to improve Fusarium head blight resistance in winter durum wheat. Plant Breeding 136:610-619. doi:10.1111/pbr.12515	FHB severity	4B	2.284	-	IWB58189	29271053	27405561	30655594	4B-R1
QTL109	BW	Linkage mapping	Venske, E., Dos Santos, R. S., Farias, D. D. R., Rother, V., da Maia, L. C., Pegoraro, C., Costa de Oliveira, A. (2019). Meta-Analysis of the QTLome of Fusarium Head Blight Resistance in Bread Wheat: Refining the Current Puzzle. Front. Plant Sci. 10, 727. https://doi.org/10.3389/fpls.2019.00727.	Lu, Q., Lillemo, M., Skinnes, H., He, X., Shi, J., Ji, F., et al. (2012). Anther extrusion and plant height are associated with Type I resistance to Fusarium head blight in bread wheat line ‘Shanghai-3/Catbird’. Theor. Appl. Genet. 126, 317–334. doi: 10.1007/s00122-012-1981-9.	Type I & II	4B	>3.0	6.5	IWB56078	30654456	23297636	53314381	4B-R1
QTL119	DW	Association mapping	Haile JK, Sertse D, N'Diaye A, Klymiuk V, Wiebe K, Ruan YF, Chawla HS, Henriquez MA, Wang LP, Kutcher HR, Steiner B, Buerstmayr H, Pozniak CJ (2023) Multi-locus genome-wide association studies reveal the genetic architecture of Fusarium head blight resistance in durum wheat. Frontiers in Plant Science 14. doi:10.3389/fpls.2023.1182548	Haile JK, Sertse D, N'Diaye A, Klymiuk V, Wiebe K, Ruan YF, Chawla HS, Henriquez MA, Wang LP, Kutcher HR, Steiner B, Buerstmayr H, Pozniak CJ (2023) Multi-locus genome-wide association studies reveal the genetic architecture of Fusarium head blight resistance in durum wheat. Frontiers in Plant Science 14. doi:10.3389/fpls.2023.1182548	Type IV	4B	6.7358	12.1721	IWB56078	30654456	27405561	32023978	4B-R1
QTL120	DW	Association mapping	Haile JK, Sertse D, N'Diaye A, Klymiuk V, Wiebe K, Ruan YF, Chawla HS, Henriquez MA, Wang LP, Kutcher HR, Steiner B, Buerstmayr H, Pozniak CJ (2023) Multi-locus genome-wide association studies reveal the genetic architecture of Fusarium head blight resistance in durum wheat. Frontiers in Plant Science 14. doi:10.3389/fpls.2023.1182548	Haile JK, Sertse D, N'Diaye A, Klymiuk V, Wiebe K, Ruan YF, Chawla HS, Henriquez MA, Wang LP, Kutcher HR, Steiner B, Buerstmayr H, Pozniak CJ (2023) Multi-locus genome-wide association studies reveal the genetic architecture of Fusarium head blight resistance in durum wheat. Frontiers in Plant Science 14. doi:10.3389/fpls.2023.1182548	Type III	4B	7.3279	9.9932	IWB6839	33909415	32023978	35049434	4B-R1
QTL121	DW	Association mapping	Haile JK, Sertse D, N'Diaye A, Klymiuk V, Wiebe K, Ruan YF, Chawla HS, Henriquez MA, Wang LP, Kutcher HR, Steiner B, Buerstmayr H, Pozniak CJ (2023) Multi-locus genome-wide association studies reveal the genetic architecture of Fusarium head blight resistance in durum wheat. Frontiers in Plant Science 14. doi:10.3389/fpls.2023.1182548	Haile JK, Sertse D, N'Diaye A, Klymiuk V, Wiebe K, Ruan YF, Chawla HS, Henriquez MA, Wang LP, Kutcher HR, Steiner B, Buerstmayr H, Pozniak CJ (2023) Multi-locus genome-wide association studies reveal the genetic architecture of Fusarium head blight resistance in durum wheat. Frontiers in Plant Science 14. doi:10.3389/fpls.2023.1182548	Type III	4B	5.3939	13.0436	IWA2194	35030760	33109553	36330090	4B-R1
QTL122	DW	Association mapping	Haile JK, Sertse D, N'Diaye A, Klymiuk V, Wiebe K, Ruan YF, Chawla HS, Henriquez MA, Wang LP, Kutcher HR, Steiner B, Buerstmayr H, Pozniak CJ (2023) Multi-locus genome-wide association studies reveal the genetic architecture of Fusarium head blight resistance in durum wheat. Frontiers in Plant Science 14. doi:10.3389/fpls.2023.1182548	Haile JK, Sertse D, N'Diaye A, Klymiuk V, Wiebe K, Ruan YF, Chawla HS, Henriquez MA, Wang LP, Kutcher HR, Steiner B, Buerstmayr H, Pozniak CJ (2023) Multi-locus genome-wide association studies reveal the genetic architecture of Fusarium head blight resistance in durum wheat. Frontiers in Plant Science 14. doi:10.3389/fpls.2023.1182548	FHB severity	4B	3.7077	6.202	IWB4720	36330055	33909544	37707432	4B-inter1
QTL123	DW	Association mapping	Haile JK, Sertse D, N'Diaye A, Klymiuk V, Wiebe K, Ruan YF, Chawla HS, Henriquez MA, Wang LP, Kutcher HR, Steiner B, Buerstmayr H, Pozniak CJ (2023) Multi-locus genome-wide association studies reveal the genetic architecture of Fusarium head blight resistance in durum wheat. Frontiers in Plant Science 14. doi:10.3389/fpls.2023.1182548	Haile JK, Sertse D, N'Diaye A, Klymiuk V, Wiebe K, Ruan YF, Chawla HS, Henriquez MA, Wang LP, Kutcher HR, Steiner B, Buerstmayr H, Pozniak CJ (2023) Multi-locus genome-wide association studies reveal the genetic architecture of Fusarium head blight resistance in durum wheat. Frontiers in Plant Science 14. doi:10.3389/fpls.2023.1182548	Type III	4B	3.3486	7.8876	IWB71022	36663490	35049434	37707432	4B-inter1
QTL124	DW	Association mapping	Haile JK, Sertse D, N'Diaye A, Klymiuk V, Wiebe K, Ruan YF, Chawla HS, Henriquez MA, Wang LP, Kutcher HR, Steiner B, Buerstmayr H, Pozniak CJ (2023) Multi-locus genome-wide association studies reveal the genetic architecture of Fusarium head blight resistance in durum wheat. Frontiers in Plant Science 14. doi:10.3389/fpls.2023.1182548	Haile JK, Sertse D, N'Diaye A, Klymiuk V, Wiebe K, Ruan YF, Chawla HS, Henriquez MA, Wang LP, Kutcher HR, Steiner B, Buerstmayr H, Pozniak CJ (2023) Multi-locus genome-wide association studies reveal the genetic architecture of Fusarium head blight resistance in durum wheat. Frontiers in Plant Science 14. doi:10.3389/fpls.2023.1182548	FHB severity	4B	3.2412	5.2392	IWB73588	53314277	51636155	56836032	4B-inter1
QTL125	DW	Association mapping	Haile JK, Sertse D, N'Diaye A, Klymiuk V, Wiebe K, Ruan YF, Chawla HS, Henriquez MA, Wang LP, Kutcher HR, Steiner B, Buerstmayr H, Pozniak CJ (2023) Multi-locus genome-wide association studies reveal the genetic architecture of Fusarium head blight resistance in durum wheat. Frontiers in Plant Science 14. doi:10.3389/fpls.2023.1182548	Haile JK, Sertse D, N'Diaye A, Klymiuk V, Wiebe K, Ruan YF, Chawla HS, Henriquez MA, Wang LP, Kutcher HR, Steiner B, Buerstmayr H, Pozniak CJ (2023) Multi-locus genome-wide association studies reveal the genetic architecture of Fusarium head blight resistance in durum wheat. Frontiers in Plant Science 14. doi:10.3389/fpls.2023.1182548	FHB incidence	4B	4.8857	27.5135	IWB67484	87326718	84569953	88931590	4B-C
QTL323	BW	Association mapping	Semagn K., Henriquez M. A., Iqbal M., Brûlé-Babel A. L., Strenzke K., Ciechanowska I., Navabi A., N’Diaye A., Pozniak C., Spaner D. (2023). Identification of Fusarium head blight sources of resistance and associated QTLs in historical and modern Canadian spring wheat. Front. Plant Sci. 14. https://doi.org/10.3389/fpls.2023.1190358.	Semagn K., Henriquez M. A., Iqbal M., Brûlé-Babel A. L., Strenzke K., Ciechanowska I., Navabi A., N’Diaye A., Pozniak C., Spaner D. (2023). Identification of Fusarium head blight sources of resistance and associated QTLs in historical and modern Canadian spring wheat. Front. Plant Sci. 14. https://doi.org/10.3389/fpls.2023.1190358.	FHB incidence	4B	4.99866	9.713	IWB73115	141005947	135407538	141005947	4B-C
QTL126	DW	Association mapping	Haile JK, Sertse D, N'Diaye A, Klymiuk V, Wiebe K, Ruan YF, Chawla HS, Henriquez MA, Wang LP, Kutcher HR, Steiner B, Buerstmayr H, Pozniak CJ (2023) Multi-locus genome-wide association studies reveal the genetic architecture of Fusarium head blight resistance in durum wheat. Frontiers in Plant Science 14. doi:10.3389/fpls.2023.1182548	Haile JK, Sertse D, N'Diaye A, Klymiuk V, Wiebe K, Ruan YF, Chawla HS, Henriquez MA, Wang LP, Kutcher HR, Steiner B, Buerstmayr H, Pozniak CJ (2023) Multi-locus genome-wide association studies reveal the genetic architecture of Fusarium head blight resistance in durum wheat. Frontiers in Plant Science 14. doi:10.3389/fpls.2023.1182548	FHB incidence	4B	5.1398	11.283	IWB68259	180050895	178100959	181865121	4B-C
QTL127	DW	Association mapping	Ruan Y, Zhang W, Knox RE, Berraies S, Campbell HL, Ragupathy R, Boyle K, Polley B, Henriquez MA, Burt A, Kumar S, Cuthbert RD, Fobert PR, Buerstmayr H and DePauw RM (2020) Characterization of the Genetic Architecture for Fusarium Head Blight Resistance in Durum Wheat: The Complex Association of Resistance, Flowering Time, and Height Genes. Front. Plant Sci. 11:592064.	Ruan Y, Zhang W, Knox RE, Berraies S, Campbell HL, Ragupathy R, Boyle K, Polley B, Henriquez MA, Burt A, Kumar S, Cuthbert RD, Fobert PR, Buerstmayr H and DePauw RM (2020) Characterization of the Genetic Architecture for Fusarium Head Blight Resistance in Durum Wheat: The Complex Association of Resistance, Flowering Time, and Height Genes. Front. Plant Sci. 11:592064.	FHB incidence	4B	3.7	7.3	IWB43495	197219498	195223459	205953356	4B-C
QTL128	DW	Association mapping	Ruan Y, Zhang W, Knox RE, Berraies S, Campbell HL, Ragupathy R, Boyle K, Polley B, Henriquez MA, Burt A, Kumar S, Cuthbert RD, Fobert PR, Buerstmayr H and DePauw RM (2020) Characterization of the Genetic Architecture for Fusarium Head Blight Resistance in Durum Wheat: The Complex Association of Resistance, Flowering Time, and Height Genes. Front. Plant Sci. 11:592064.	Ruan Y, Zhang W, Knox RE, Berraies S, Campbell HL, Ragupathy R, Boyle K, Polley B, Henriquez MA, Burt A, Kumar S, Cuthbert RD, Fobert PR, Buerstmayr H and DePauw RM (2020) Characterization of the Genetic Architecture for Fusarium Head Blight Resistance in Durum Wheat: The Complex Association of Resistance, Flowering Time, and Height Genes. Front. Plant Sci. 11:592064.	FHB incidence	4B	3.7	7.3	IWB47287	346720061	343935633	355758500	4B-C
QTL324	BW	Association mapping	Semagn K., Henriquez M. A., Iqbal M., Brûlé-Babel A. L., Strenzke K., Ciechanowska I., Navabi A., N’Diaye A., Pozniak C., Spaner D. (2023). Identification of Fusarium head blight sources of resistance and associated QTLs in historical and modern Canadian spring wheat. Front. Plant Sci. 14. https://doi.org/10.3389/fpls.2023.1190358.	Semagn K., Henriquez M. A., Iqbal M., Brûlé-Babel A. L., Strenzke K., Ciechanowska I., Navabi A., N’Diaye A., Pozniak C., Spaner D. (2023). Identification of Fusarium head blight sources of resistance and associated QTLs in historical and modern Canadian spring wheat. Front. Plant Sci. 14. https://doi.org/10.3389/fpls.2023.1190358.	FHB visual rating index	4B	3.60236	6.633	IWB66082	387545951	377689875	387545951	4B-C
QTL129	DW	Association mapping	Haile JK, Sertse D, N'Diaye A, Klymiuk V, Wiebe K, Ruan YF, Chawla HS, Henriquez MA, Wang LP, Kutcher HR, Steiner B, Buerstmayr H, Pozniak CJ (2023) Multi-locus genome-wide association studies reveal the genetic architecture of Fusarium head blight resistance in durum wheat. Frontiers in Plant Science 14. doi:10.3389/fpls.2023.1182548	Haile JK, Sertse D, N'Diaye A, Klymiuk V, Wiebe K, Ruan YF, Chawla HS, Henriquez MA, Wang LP, Kutcher HR, Steiner B, Buerstmayr H, Pozniak CJ (2023) Multi-locus genome-wide association studies reveal the genetic architecture of Fusarium head blight resistance in durum wheat. Frontiers in Plant Science 14. doi:10.3389/fpls.2023.1182548	FHB visual rating index	4B	3.8186	10.706	IWA3325	447635806	443375201	449494653	4B-C
QTL359	DW	Linkage mapping	Ruan YF, Comeau A, Langevin F, Hucl P, Clarke JM, Brule-Babel A, Pozniak CJ (2012) Identification of novel QTL for resistance to Fusarium head blight in a tetraploid wheat population. Genome 55:853-864. doi:10.1139/gen-2012-0110	Ruan YF, Comeau A, Langevin F, Hucl P, Clarke JM, Brule-Babel A, Pozniak CJ (2012) Identification of novel QTL for resistance to Fusarium head blight in a tetraploid wheat population. Genome 55:853-864. doi:10.1139/gen-2012-0110	FHB severity	4B	4	9.6	IWB64397	521547269	479967864	548261909	4B-inter2
QTL110	BW	Linkage mapping	Venske, E., Dos Santos, R. S., Farias, D. D. R., Rother, V., da Maia, L. C., Pegoraro, C., Costa de Oliveira, A. (2019). Meta-Analysis of the QTLome of Fusarium Head Blight Resistance in Bread Wheat: Refining the Current Puzzle. Front. Plant Sci. 10, 727. https://doi.org/10.3389/fpls.2019.00727.	Bonin, C. M., and Kolb, F. L. (2009). Resistance to Fusarium head blight and kernel damage in a winter wheat recombinant inbred line population. Crop Sci. 49, 1304–1312. doi: 10.2135/cropsci2008.08.0459.	Type III	4B	2.6	12	IWB36397	521677211	484748005	524075645	4B-inter2
QTL437	BW	Linkage mapping	Saini, D.K., Chahal, A., Pal, N. et al. Meta-analysis reveals consensus genomic regions associated with multiple disease resistance in wheat (Triticum aestivum L.). Mol. Breed. 42, 11 (2022). https://doi.org/10.1007/s11032-022-01282-z.	Goddard, R., Steed, A., Scheeren, P. L., Maciel, J. L. N., Caierão, E., Torres, G. A. M., et al. (2021) Identification of Fusarium head blight resistance loci in two Brazilian wheat mapping populations. PLoS ONE 16(3): e0248184. https://doi.org/10.1371/journal.pone.0248184.	Type III	4B	6.6	14.9	IWB67166	530479603	522603873	567948129	4B-inter2
QTL130	DW	Association mapping	Haile JK, Sertse D, N'Diaye A, Klymiuk V, Wiebe K, Ruan YF, Chawla HS, Henriquez MA, Wang LP, Kutcher HR, Steiner B, Buerstmayr H, Pozniak CJ (2023) Multi-locus genome-wide association studies reveal the genetic architecture of Fusarium head blight resistance in durum wheat. Frontiers in Plant Science 14. doi:10.3389/fpls.2023.1182548	Haile JK, Sertse D, N'Diaye A, Klymiuk V, Wiebe K, Ruan YF, Chawla HS, Henriquez MA, Wang LP, Kutcher HR, Steiner B, Buerstmayr H, Pozniak CJ (2023) Multi-locus genome-wide association studies reveal the genetic architecture of Fusarium head blight resistance in durum wheat. Frontiers in Plant Science 14. doi:10.3389/fpls.2023.1182548	Type III	4B	5.6783	8.6293	IWB52054	562468345	560455145	564579586	4B-inter2
QTL131	DW	Association mapping	Haile JK, Sertse D, N'Diaye A, Klymiuk V, Wiebe K, Ruan YF, Chawla HS, Henriquez MA, Wang LP, Kutcher HR, Steiner B, Buerstmayr H, Pozniak CJ (2023) Multi-locus genome-wide association studies reveal the genetic architecture of Fusarium head blight resistance in durum wheat. Frontiers in Plant Science 14. doi:10.3389/fpls.2023.1182548	Haile JK, Sertse D, N'Diaye A, Klymiuk V, Wiebe K, Ruan YF, Chawla HS, Henriquez MA, Wang LP, Kutcher HR, Steiner B, Buerstmayr H, Pozniak CJ (2023) Multi-locus genome-wide association studies reveal the genetic architecture of Fusarium head blight resistance in durum wheat. Frontiers in Plant Science 14. doi:10.3389/fpls.2023.1182548	Type III	4B	3.5613	10.4258	IWB49052	564417241	562474252	566937979	4B-inter2
QTL436	BW	Linkage mapping	Saini, D.K., Chahal, A., Pal, N. et al. Meta-analysis reveals consensus genomic regions associated with multiple disease resistance in wheat (Triticum aestivum L.). Mol. Breed. 42, 11 (2022). https://doi.org/10.1007/s11032-022-01282-z.	Goddard, R., Steed, A., Scheeren, P. L., Maciel, J. L. N., Caierão, E., Torres, G. A. M., et al. (2021) Identification of Fusarium head blight resistance loci in two Brazilian wheat mapping populations. PLoS ONE 16(3): e0248184. https://doi.org/10.1371/journal.pone.0248184.	Type III	4B	6.5	14.8	IWB54728	603654355	594872143	614480653	4B-inter2
QTL325	BW	Association mapping	Semagn K., Henriquez M. A., Iqbal M., Brûlé-Babel A. L., Strenzke K., Ciechanowska I., Navabi A., N’Diaye A., Pozniak C., Spaner D. (2023). Identification of Fusarium head blight sources of resistance and associated QTLs in historical and modern Canadian spring wheat. Front. Plant Sci. 14. https://doi.org/10.3389/fpls.2023.1190358.	Semagn K., Henriquez M. A., Iqbal M., Brûlé-Babel A. L., Strenzke K., Ciechanowska I., Navabi A., N’Diaye A., Pozniak C., Spaner D. (2023). Identification of Fusarium head blight sources of resistance and associated QTLs in historical and modern Canadian spring wheat. Front. Plant Sci. 14. https://doi.org/10.3389/fpls.2023.1190358.	FHB severity	4B	3.6422	6.543	IWA3279	649186122	647504635	650500505	4B-R2
QTL132	DW	Association mapping	Haile JK, Sertse D, N'Diaye A, Klymiuk V, Wiebe K, Ruan YF, Chawla HS, Henriquez MA, Wang LP, Kutcher HR, Steiner B, Buerstmayr H, Pozniak CJ (2023) Multi-locus genome-wide association studies reveal the genetic architecture of Fusarium head blight resistance in durum wheat. Frontiers in Plant Science 14. doi:10.3389/fpls.2023.1182548	Haile JK, Sertse D, N'Diaye A, Klymiuk V, Wiebe K, Ruan YF, Chawla HS, Henriquez MA, Wang LP, Kutcher HR, Steiner B, Buerstmayr H, Pozniak CJ (2023) Multi-locus genome-wide association studies reveal the genetic architecture of Fusarium head blight resistance in durum wheat. Frontiers in Plant Science 14. doi:10.3389/fpls.2023.1182548	Type III	4B	4.3174	6.0971	IWA1861	652717124	650500505	654150250	4B-R2
QTL127	BW	Linkage mapping	Liu, S., Hall, M. D., Griffey, C. A., & McKendry, A. L. (2009). Meta‐analysis of QTL associated with Fusarium head blight resistance in wheat. Crop Science, 49(6), 1955-1968.	Yu, J. B., Bai, G. H., Zhou, W. C., Dong, Y. H., & Kolb, F. L. (2008). Quantitative trait loci for Fusarium head blight resistance in a recombinant inbred population of Wangshuibai/Wheaton. Phytopathology, 98(1), 87-94. https://doi.org/10.1094/PHYTO-98-1-0087	Type I	4B	5.3	15.6	IWA3654	654013478	650500505	661642454	4B-R2
QTL133	DW	Association mapping	Haile JK, Sertse D, N'Diaye A, Klymiuk V, Wiebe K, Ruan YF, Chawla HS, Henriquez MA, Wang LP, Kutcher HR, Steiner B, Buerstmayr H, Pozniak CJ (2023) Multi-locus genome-wide association studies reveal the genetic architecture of Fusarium head blight resistance in durum wheat. Frontiers in Plant Science 14. doi:10.3389/fpls.2023.1182548	Haile JK, Sertse D, N'Diaye A, Klymiuk V, Wiebe K, Ruan YF, Chawla HS, Henriquez MA, Wang LP, Kutcher HR, Steiner B, Buerstmayr H, Pozniak CJ (2023) Multi-locus genome-wide association studies reveal the genetic architecture of Fusarium head blight resistance in durum wheat. Frontiers in Plant Science 14. doi:10.3389/fpls.2023.1182548	FHB severity	4B	4.6663	5.973	IWB74055	656504244	654820496	657513990	4B-R2
QTL308	DW	Linkage mapping	Giancaspro, A., Giove, S. L., Zito, D., Blanco, A., & Gadaleta, A. (2016). Mapping QTLs for Fusarium head blight resistance in an interspecific wheat population. Frontiers Plant Sci. 7, 1381. doi: 10.3389/fpls.2016.01381	Giancaspro, A., Giove, S. L., Zito, D., Blanco, A., & Gadaleta, A. (2016). Mapping QTLs for Fusarium head blight resistance in an interspecific wheat population. Frontiers Plant Sci. 7, 1381. doi: 10.3389/fpls.2016.01381	Type II	4B	3.9	12	IWA6397	657297532	651373441	664643918	4B-R2
QTL135	DW	Association mapping	Haile JK, Sertse D, N'Diaye A, Klymiuk V, Wiebe K, Ruan YF, Chawla HS, Henriquez MA, Wang LP, Kutcher HR, Steiner B, Buerstmayr H, Pozniak CJ (2023) Multi-locus genome-wide association studies reveal the genetic architecture of Fusarium head blight resistance in durum wheat. Frontiers in Plant Science 14. doi:10.3389/fpls.2023.1182548	Haile JK, Sertse D, N'Diaye A, Klymiuk V, Wiebe K, Ruan YF, Chawla HS, Henriquez MA, Wang LP, Kutcher HR, Steiner B, Buerstmayr H, Pozniak CJ (2023) Multi-locus genome-wide association studies reveal the genetic architecture of Fusarium head blight resistance in durum wheat. Frontiers in Plant Science 14. doi:10.3389/fpls.2023.1182548	FHB severity	4B	6.1697	13.2695	IWB43355	662112468	659086086	663127756	4B-R2
QTL136	DW	Association mapping	Ruan Y, Zhang W, Knox RE, Berraies S, Campbell HL, Ragupathy R, Boyle K, Polley B, Henriquez MA, Burt A, Kumar S, Cuthbert RD, Fobert PR, Buerstmayr H and DePauw RM (2020) Characterization of the Genetic Architecture for Fusarium Head Blight Resistance in Durum Wheat: The Complex Association of Resistance, Flowering Time, and Height Genes. Front. Plant Sci. 11:592064.	Ruan Y, Zhang W, Knox RE, Berraies S, Campbell HL, Ragupathy R, Boyle K, Polley B, Henriquez MA, Burt A, Kumar S, Cuthbert RD, Fobert PR, Buerstmayr H and DePauw RM (2020) Characterization of the Genetic Architecture for Fusarium Head Blight Resistance in Durum Wheat: The Complex Association of Resistance, Flowering Time, and Height Genes. Front. Plant Sci. 11:592064.	FHB index	4B	4.2	8.8	IWB18483	674145653	672153476	675224571	4B-R2
QTL140	DW	Association mapping	Haile JK, Sertse D, N'Diaye A, Klymiuk V, Wiebe K, Ruan YF, Chawla HS, Henriquez MA, Wang LP, Kutcher HR, Steiner B, Buerstmayr H, Pozniak CJ (2023) Multi-locus genome-wide association studies reveal the genetic architecture of Fusarium head blight resistance in durum wheat. Frontiers in Plant Science 14. doi:10.3389/fpls.2023.1182548	Haile JK, Sertse D, N'Diaye A, Klymiuk V, Wiebe K, Ruan YF, Chawla HS, Henriquez MA, Wang LP, Kutcher HR, Steiner B, Buerstmayr H, Pozniak CJ (2023) Multi-locus genome-wide association studies reveal the genetic architecture of Fusarium head blight resistance in durum wheat. Frontiers in Plant Science 14. doi:10.3389/fpls.2023.1182548	FHB severity	5A	5.2091	22.7972	IWB3651	3785291	1574522	5210335	5A-R1
QTL141	DW	Association mapping	Miedaner T, Sieber AN, Desaint H, Buerstmayr H, Longin CFH, Wuerschum T (2017) The potential of genomic-assisted breeding to improve Fusarium head blight resistance in winter durum wheat. Plant Breeding 136:610-619. doi:10.1111/pbr.12515	Miedaner T, Sieber AN, Desaint H, Buerstmayr H, Longin CFH, Wuerschum T (2017) The potential of genomic-assisted breeding to improve Fusarium head blight resistance in winter durum wheat. Plant Breeding 136:610-619. doi:10.1111/pbr.12515	FHB severity	5A	5.81531	-	IWB12123	15382396	13531363	18221524	5A-R1
QTL128	BW	Linkage mapping	Cai, Jin & Wang, Shan & Su, Zhenqi & Li, Tao & Zhang, Xianghui. (2019). Meta-analysis of QTL for Fusarium head blight resistance in Chinese wheat landraces. The Crop Journal. 7. 10.1016/j.cj.2019.05.003.	Cai, Jin & Wang, Shan & Su, Zhenqi & Li, Tao & Zhang, Xianghui. (2019). Meta-analysis of QTL for Fusarium head blight resistance in Chinese wheat landraces. The Crop Journal. 7. 10.1016/j.cj.2019.05.003.	Type II	5A	4.2	9.5	IWB35357	18221524	10559440	30926706	5A-R1
QTL326	BW	Association mapping	Semagn K., Henriquez M. A., Iqbal M., Brûlé-Babel A. L., Strenzke K., Ciechanowska I., Navabi A., N’Diaye A., Pozniak C., Spaner D. (2023). Identification of Fusarium head blight sources of resistance and associated QTLs in historical and modern Canadian spring wheat. Front. Plant Sci. 14. https://doi.org/10.3389/fpls.2023.1190358.	Semagn K., Henriquez M. A., Iqbal M., Brûlé-Babel A. L., Strenzke K., Ciechanowska I., Navabi A., N’Diaye A., Pozniak C., Spaner D. (2023). Identification of Fusarium head blight sources of resistance and associated QTLs in historical and modern Canadian spring wheat. Front. Plant Sci. 14. https://doi.org/10.3389/fpls.2023.1190358.	FHB severity	5A	5.21443	10.317	IWA3365	27214350	20754257	27214350	5A-R1
QTL327	BW	Association mapping	Semagn K., Henriquez M. A., Iqbal M., Brûlé-Babel A. L., Strenzke K., Ciechanowska I., Navabi A., N’Diaye A., Pozniak C., Spaner D. (2023). Identification of Fusarium head blight sources of resistance and associated QTLs in historical and modern Canadian spring wheat. Front. Plant Sci. 14. https://doi.org/10.3389/fpls.2023.1190358.	Semagn K., Henriquez M. A., Iqbal M., Brûlé-Babel A. L., Strenzke K., Ciechanowska I., Navabi A., N’Diaye A., Pozniak C., Spaner D. (2023). Identification of Fusarium head blight sources of resistance and associated QTLs in historical and modern Canadian spring wheat. Front. Plant Sci. 14. https://doi.org/10.3389/fpls.2023.1190358.	FHB severity	5A	3.92442	7.447	IWB62899	38019637	34706960	38094653	5A-R1
QTL329	BW	Association mapping	Semagn K., Henriquez M. A., Iqbal M., Brûlé-Babel A. L., Strenzke K., Ciechanowska I., Navabi A., N’Diaye A., Pozniak C., Spaner D. (2023). Identification of Fusarium head blight sources of resistance and associated QTLs in historical and modern Canadian spring wheat. Front. Plant Sci. 14. https://doi.org/10.3389/fpls.2023.1190358.	Semagn K., Henriquez M. A., Iqbal M., Brûlé-Babel A. L., Strenzke K., Ciechanowska I., Navabi A., N’Diaye A., Pozniak C., Spaner D. (2023). Identification of Fusarium head blight sources of resistance and associated QTLs in historical and modern Canadian spring wheat. Front. Plant Sci. 14. https://doi.org/10.3389/fpls.2023.1190358.	FHB severity & visual rating index	5A	4.17217	7.839	IWB63883	43334550	38028920	43334550	5A-R1
QTL330	BW	Association mapping	Semagn K., Henriquez M. A., Iqbal M., Brûlé-Babel A. L., Strenzke K., Ciechanowska I., Navabi A., N’Diaye A., Pozniak C., Spaner D. (2023). Identification of Fusarium head blight sources of resistance and associated QTLs in historical and modern Canadian spring wheat. Front. Plant Sci. 14. https://doi.org/10.3389/fpls.2023.1190358.	Semagn K., Henriquez M. A., Iqbal M., Brûlé-Babel A. L., Strenzke K., Ciechanowska I., Navabi A., N’Diaye A., Pozniak C., Spaner D. (2023). Identification of Fusarium head blight sources of resistance and associated QTLs in historical and modern Canadian spring wheat. Front. Plant Sci. 14. https://doi.org/10.3389/fpls.2023.1190358.	FHB severity	5A	3.71997	6.926	IWB21817	145039714	122166743	145039714	5A-C
QTL331	BW	Association mapping	Semagn K., Henriquez M. A., Iqbal M., Brûlé-Babel A. L., Strenzke K., Ciechanowska I., Navabi A., N’Diaye A., Pozniak C., Spaner D. (2023). Identification of Fusarium head blight sources of resistance and associated QTLs in historical and modern Canadian spring wheat. Front. Plant Sci. 14. https://doi.org/10.3389/fpls.2023.1190358.	Semagn K., Henriquez M. A., Iqbal M., Brûlé-Babel A. L., Strenzke K., Ciechanowska I., Navabi A., N’Diaye A., Pozniak C., Spaner D. (2023). Identification of Fusarium head blight sources of resistance and associated QTLs in historical and modern Canadian spring wheat. Front. Plant Sci. 14. https://doi.org/10.3389/fpls.2023.1190358.	FHB incidence	5A	3.94321	7.322	IWB9274	219899925	182110382	219899925	5A-C
QTL332	BW	Association mapping	Semagn K., Henriquez M. A., Iqbal M., Brûlé-Babel A. L., Strenzke K., Ciechanowska I., Navabi A., N’Diaye A., Pozniak C., Spaner D. (2023). Identification of Fusarium head blight sources of resistance and associated QTLs in historical and modern Canadian spring wheat. Front. Plant Sci. 14. https://doi.org/10.3389/fpls.2023.1190358.	Semagn K., Henriquez M. A., Iqbal M., Brûlé-Babel A. L., Strenzke K., Ciechanowska I., Navabi A., N’Diaye A., Pozniak C., Spaner D. (2023). Identification of Fusarium head blight sources of resistance and associated QTLs in historical and modern Canadian spring wheat. Front. Plant Sci. 14. https://doi.org/10.3389/fpls.2023.1190358.	FHB severity & visual rating index	5A	6.02348	11.464	IWB72038	388410100	376146239	388410100	5A-inter2
QTL8	BW	Linkage mapping	Venske, E., Dos Santos, R. S., Farias, D. D. R., Rother, V., da Maia, L. C., Pegoraro, C., Costa de Oliveira, A. (2019). Meta-Analysis of the QTLome of Fusarium Head Blight Resistance in Bread Wheat: Refining the Current Puzzle. Front. Plant Sci. 10, 727. https://doi.org/10.3389/fpls.2019.00727.	Buerstmayr, H., Lemmens, M., Hartl, L., Doldi, L., Steiner, B., Stierschneider, M., et al. (2002). Molecular mapping of QTL for Fusarium head blight resistance in spring wheat. I. Resistance to fungal spread (Type II resistance). Theor. Appl. Genet. 104, 84–91. doi: 10.1007/s001220200009. Buerstmayr, H., Steiner, B., Hartl, L., Griesser, M., Angerer, N., Lengauer, D., et al. (2003). Molecular map…	Type I	5A	20.5	23.2	IWB74664	400332958	395919866	405563931	5A-inter2
QTL323	DW	Linkage mapping	Sari E, Berraies S, Knox RE, Singh AK, Ruan Y, Cuthbert RD, Pozniak CJ, Henriquez MA, Kumar S, Burt AJ, N'Diaye A, Konkin DJ, Cabral AL, Campbell HL, Wiebe K, Condie J, Lokuruge P, Meyer B, Fedak G, Clarke FR, Clarke JM, Somers DJ, Fobert PR (2018) High density genetic mapping of Fusarium head blight resistance QTL in tetraploid wheat. PLoS One 13:e0204362. doi:10.1371/journal.pone.0204362	Sari E, Berraies S, Knox RE, Singh AK, Ruan Y, Cuthbert RD, Pozniak CJ, Henriquez MA, Kumar S, Burt AJ, N'Diaye A, Konkin DJ, Cabral AL, Campbell HL, Wiebe K, Condie J, Lokuruge P, Meyer B, Fedak G, Clarke FR, Clarke JM, Somers DJ, Fobert PR (2018) High density genetic mapping of Fusarium head blight resistance QTL in tetraploid wheat. PLoS One 13:e0204362. doi:10.1371/journal.pone.0204362	FHB severity	5A	7.4	7.8	IWB47676	403385695	395919866	411417661	5A-inter2
QTL12	BW	Linkage mapping	Venske, E., Dos Santos, R. S., Farias, D. D. R., Rother, V., da Maia, L. C., Pegoraro, C., Costa de Oliveira, A. (2019). Meta-Analysis of the QTLome of Fusarium Head Blight Resistance in Bread Wheat: Refining the Current Puzzle. Front. Plant Sci. 10, 727. https://doi.org/10.3389/fpls.2019.00727.	Steiner, B., Lemmens, M., Griesser, M., Scholz, U., Schondelmaier, J., and Buerstmayr, H. (2004). Molecular mapping of resistance to Fusarium head blight in the spring wheat cultivar Frontana. Theor. Appl. Genet. 109, 215–224. doi: 10.1007/s00122-004-1620-1.	Type II	5A	3.5	8.8	IWB25997	413485073	400332958	424230118	5A-inter2
QTL333	BW	Association mapping	Semagn K., Henriquez M. A., Iqbal M., Brûlé-Babel A. L., Strenzke K., Ciechanowska I., Navabi A., N’Diaye A., Pozniak C., Spaner D. (2023). Identification of Fusarium head blight sources of resistance and associated QTLs in historical and modern Canadian spring wheat. Front. Plant Sci. 14. https://doi.org/10.3389/fpls.2023.1190358.	Semagn K., Henriquez M. A., Iqbal M., Brûlé-Babel A. L., Strenzke K., Ciechanowska I., Navabi A., N’Diaye A., Pozniak C., Spaner D. (2023). Identification of Fusarium head blight sources of resistance and associated QTLs in historical and modern Canadian spring wheat. Front. Plant Sci. 14. https://doi.org/10.3389/fpls.2023.1190358.	FHB incidence	5A	3.61404	6.709	IWB37714	418786325	417092174	420094243	5A-inter2
QTL355	DW	Linkage mapping	Ruan YF, Comeau A, Langevin F, Hucl P, Clarke JM, Brule-Babel A, Pozniak CJ (2012) Identification of novel QTL for resistance to Fusarium head blight in a tetraploid wheat population. Genome 55:853-864. doi:10.1139/gen-2012-0110	Ruan YF, Comeau A, Langevin F, Hucl P, Clarke JM, Brule-Babel A, Pozniak CJ (2012) Identification of novel QTL for resistance to Fusarium head blight in a tetraploid wheat population. Genome 55:853-864. doi:10.1139/gen-2012-0110	FHB severity	5A	3.9	8.2	IWB35865	420354790	405171844	427405578	5A-inter2
QTL11	BW	Linkage mapping	Venske, E., Dos Santos, R. S., Farias, D. D. R., Rother, V., da Maia, L. C., Pegoraro, C., Costa de Oliveira, A. (2019). Meta-Analysis of the QTLome of Fusarium Head Blight Resistance in Bread Wheat: Refining the Current Puzzle. Front. Plant Sci. 10, 727. https://doi.org/10.3389/fpls.2019.00727.	Agnes SH, Szabolcs LK, Mónika V, László P, János P, Csaba L and Akos M. (2014), Differential influence of QTL linked to Fusarium head blight, Fusarium-damaged kernel, deoxynivalenol contents and associated morphological traits in a Frontana-derived wheat population. Euphytica, 200, 9-26. doi: 10.1007/s10681-014-1124-2	Type I & II	5A	4.73	12.2	IWB35865	420354790	405563931	427405578	5A-inter2
QTL328	DW	Linkage mapping	Sari E, Berraies S, Knox RE, Singh AK, Ruan Y, Cuthbert RD, Pozniak CJ, Henriquez MA, Kumar S, Burt AJ, N'Diaye A, Konkin DJ, Cabral AL, Campbell HL, Wiebe K, Condie J, Lokuruge P, Meyer B, Fedak G, Clarke FR, Clarke JM, Somers DJ, Fobert PR (2018) High density genetic mapping of Fusarium head blight resistance QTL in tetraploid wheat. PLoS One 13:e0204362. doi:10.1371/journal.pone.0204362	Sari E, Berraies S, Knox RE, Singh AK, Ruan Y, Cuthbert RD, Pozniak CJ, Henriquez MA, Kumar S, Burt AJ, N'Diaye A, Konkin DJ, Cabral AL, Campbell HL, Wiebe K, Condie J, Lokuruge P, Meyer B, Fedak G, Clarke FR, Clarke JM, Somers DJ, Fobert PR (2018) High density genetic mapping of Fusarium head blight resistance QTL in tetraploid wheat. PLoS One 13:e0204362. doi:10.1371/journal.pone.0204362	FHB Visual rating index	5A	7.4	20.8	IWB33227	421138304	413485073	428922571	5A-inter2
QTL79	BW	Linkage mapping	Venske, E., Dos Santos, R. S., Farias, D. D. R., Rother, V., da Maia, L. C., Pegoraro, C., Costa de Oliveira, A. (2019). Meta-Analysis of the QTLome of Fusarium Head Blight Resistance in Bread Wheat: Refining the Current Puzzle. Front. Plant Sci. 10, 727. https://doi.org/10.3389/fpls.2019.00727.	Ma, H. X., Zhang, K. M., Gao, L., Bai, G. H., Chen, H. G., Cai, Z. X., et al. (2006). Quantitative trait loci for resistance to Fusarium head blight and deoxynivalenol accumulation in Wangshuibai wheat under field conditions. Plant Pathol. 55, 739–745. doi: 10.1111/j.1365-3059.2006.01447.x	Type III	5A	2.4	12.4	IWB71455	422686737	406199936	440854710	5A-inter2
QTL344	DW	Linkage mapping	Pirseyedi, S.M., Kumar, A., Ghavami, F. et al. Mapping QTL for Fusarium head blight resistance in a tunisian-derived durum wheat population (2019). Cereal Res. Comm. 47, 78–87.	Pirseyedi, S.M., Kumar, A., Ghavami, F. et al. Mapping QTL for Fusarium head blight resistance in a tunisian-derived durum wheat population (2019). Cereal Res. Comm. 47, 78–87.	FHB severity	5A	6.881	23.7	IWB66908	426146185	422686737	431621170	5A-inter2
QTL334	BW	Association mapping	Semagn K., Henriquez M. A., Iqbal M., Brûlé-Babel A. L., Strenzke K., Ciechanowska I., Navabi A., N’Diaye A., Pozniak C., Spaner D. (2023). Identification of Fusarium head blight sources of resistance and associated QTLs in historical and modern Canadian spring wheat. Front. Plant Sci. 14. https://doi.org/10.3389/fpls.2023.1190358.	Semagn K., Henriquez M. A., Iqbal M., Brûlé-Babel A. L., Strenzke K., Ciechanowska I., Navabi A., N’Diaye A., Pozniak C., Spaner D. (2023). Identification of Fusarium head blight sources of resistance and associated QTLs in historical and modern Canadian spring wheat. Front. Plant Sci. 14. https://doi.org/10.3389/fpls.2023.1190358.	FHB incidence	5A	3.61286	6.743	IWB12508	427193254	425372840	428392124	5A-inter2
QTL343	DW	Linkage mapping	Pirseyedi, S.M., Kumar, A., Ghavami, F. et al. Mapping QTL for Fusarium head blight resistance in a tunisian-derived durum wheat population (2019). Cereal Res. Comm. 47, 78–87.	Pirseyedi, S.M., Kumar, A., Ghavami, F. et al. Mapping QTL for Fusarium head blight resistance in a tunisian-derived durum wheat population (2019). Cereal Res. Comm. 47, 78–87.	Type IV	5A	3.305	7.1	IWB44479	430561403	413077101	444622180	5A-inter2
QTL335	BW	Association mapping	Semagn K., Henriquez M. A., Iqbal M., Brûlé-Babel A. L., Strenzke K., Ciechanowska I., Navabi A., N’Diaye A., Pozniak C., Spaner D. (2023). Identification of Fusarium head blight sources of resistance and associated QTLs in historical and modern Canadian spring wheat. Front. Plant Sci. 14. https://doi.org/10.3389/fpls.2023.1190358.	Semagn K., Henriquez M. A., Iqbal M., Brûlé-Babel A. L., Strenzke K., Ciechanowska I., Navabi A., N’Diaye A., Pozniak C., Spaner D. (2023). Identification of Fusarium head blight sources of resistance and associated QTLs in historical and modern Canadian spring wheat. Front. Plant Sci. 14. https://doi.org/10.3389/fpls.2023.1190358.	FHB incidence	5A	3.8436	7.303	IWB74983	437650150	436143595	438245766	5A-inter2
QTL336	BW	Association mapping	Semagn K., Henriquez M. A., Iqbal M., Brûlé-Babel A. L., Strenzke K., Ciechanowska I., Navabi A., N’Diaye A., Pozniak C., Spaner D. (2023). Identification of Fusarium head blight sources of resistance and associated QTLs in historical and modern Canadian spring wheat. Front. Plant Sci. 14. https://doi.org/10.3389/fpls.2023.1190358.	Semagn K., Henriquez M. A., Iqbal M., Brûlé-Babel A. L., Strenzke K., Ciechanowska I., Navabi A., N’Diaye A., Pozniak C., Spaner D. (2023). Identification of Fusarium head blight sources of resistance and associated QTLs in historical and modern Canadian spring wheat. Front. Plant Sci. 14. https://doi.org/10.3389/fpls.2023.1190358.	FHB severity	5A	4.27055	8.036	IWB10384	448501746	445742482	449642328	5A-inter2
QTL338	BW	Association mapping	Semagn K., Henriquez M. A., Iqbal M., Brûlé-Babel A. L., Strenzke K., Ciechanowska I., Navabi A., N’Diaye A., Pozniak C., Spaner D. (2023). Identification of Fusarium head blight sources of resistance and associated QTLs in historical and modern Canadian spring wheat. Front. Plant Sci. 14. https://doi.org/10.3389/fpls.2023.1190358.	Semagn K., Henriquez M. A., Iqbal M., Brûlé-Babel A. L., Strenzke K., Ciechanowska I., Navabi A., N’Diaye A., Pozniak C., Spaner D. (2023). Identification of Fusarium head blight sources of resistance and associated QTLs in historical and modern Canadian spring wheat. Front. Plant Sci. 14. https://doi.org/10.3389/fpls.2023.1190358.	FHB incidence	5A	3.87769	7.375	IWB57494	456319412	453207863	457755608	5A-inter2
QTL340	BW	Association mapping	Semagn K., Henriquez M. A., Iqbal M., Brûlé-Babel A. L., Strenzke K., Ciechanowska I., Navabi A., N’Diaye A., Pozniak C., Spaner D. (2023). Identification of Fusarium head blight sources of resistance and associated QTLs in historical and modern Canadian spring wheat. Front. Plant Sci. 14. https://doi.org/10.3389/fpls.2023.1190358.	Semagn K., Henriquez M. A., Iqbal M., Brûlé-Babel A. L., Strenzke K., Ciechanowska I., Navabi A., N’Diaye A., Pozniak C., Spaner D. (2023). Identification of Fusarium head blight sources of resistance and associated QTLs in historical and modern Canadian spring wheat. Front. Plant Sci. 14. https://doi.org/10.3389/fpls.2023.1190358.	FHB incidence	5A	3.91343	7.45	IWB35869	457994104	456323814	458770068	5A-inter2
QTL327	DW	Linkage mapping	Sari E, Berraies S, Knox RE, Singh AK, Ruan Y, Cuthbert RD, Pozniak CJ, Henriquez MA, Kumar S, Burt AJ, N'Diaye A, Konkin DJ, Cabral AL, Campbell HL, Wiebe K, Condie J, Lokuruge P, Meyer B, Fedak G, Clarke FR, Clarke JM, Somers DJ, Fobert PR (2018) High density genetic mapping of Fusarium head blight resistance QTL in tetraploid wheat. PLoS One 13:e0204362. doi:10.1371/journal.pone.0204362	Sari E, Berraies S, Knox RE, Singh AK, Ruan Y, Cuthbert RD, Pozniak CJ, Henriquez MA, Kumar S, Burt AJ, N'Diaye A, Konkin DJ, Cabral AL, Campbell HL, Wiebe K, Condie J, Lokuruge P, Meyer B, Fedak G, Clarke FR, Clarke JM, Somers DJ, Fobert PR (2018) High density genetic mapping of Fusarium head blight resistance QTL in tetraploid wheat. PLoS One 13:e0204362. doi:10.1371/journal.pone.0204362	FHB severity	5A	3.9	4.1	IWB65869	461264815	433753737	421138304	5A-inter2
QTL449	BW	Linkage mapping	Saini, D.K., Chahal, A., Pal, N. et al. Meta-analysis reveals consensus genomic regions associated with multiple disease resistance in wheat (Triticum aestivum L.). Mol. Breed. 42, 11 (2022). https://doi.org/10.1007/s11032-022-01282-z.	Jiang, P., Zhang, X., Wu, L., He, Y., Zhuang, W., Cheng, X., Ge, W., Ma, H. and Kong, L. (2020), A novel QTL on chromosome 5AL of Yangmai 158 increases resistance to Fusarium head blight in wheat. Plant Pathol. 69: 249-258. https://doi.org/10.1111/ppa.13130.	Type II	5A	5.25	6.92	IWB39532	466165185	456323814	476037753	5A-inter2
QTL13	BW	Linkage mapping	Venske, E., Dos Santos, R. S., Farias, D. D. R., Rother, V., da Maia, L. C., Pegoraro, C., Costa de Oliveira, A. (2019). Meta-Analysis of the QTLome of Fusarium Head Blight Resistance in Bread Wheat: Refining the Current Puzzle. Front. Plant Sci. 10, 727. https://doi.org/10.3389/fpls.2019.00727.	Chu, C., Niu, Z., Zhong, S., Chao, S., Friesen, T. L., Halley, S., et al. (2011). Identification and molecular mapping of two QTL with major effects for resistance to Fusarium head blight in wheat. Theor. Appl. Genet. 123:1107. doi: 10.1007/s00122-011-1652-2.	Type II	5A	6.41	20	IWA4299	475479114	456323814	489398002	5A-inter2
QTL341	BW	Association mapping	Semagn K., Henriquez M. A., Iqbal M., Brûlé-Babel A. L., Strenzke K., Ciechanowska I., Navabi A., N’Diaye A., Pozniak C., Spaner D. (2023). Identification of Fusarium head blight sources of resistance and associated QTLs in historical and modern Canadian spring wheat. Front. Plant Sci. 14. https://doi.org/10.3389/fpls.2023.1190358.	Semagn K., Henriquez M. A., Iqbal M., Brûlé-Babel A. L., Strenzke K., Ciechanowska I., Navabi A., N’Diaye A., Pozniak C., Spaner D. (2023). Identification of Fusarium head blight sources of resistance and associated QTLs in historical and modern Canadian spring wheat. Front. Plant Sci. 14. https://doi.org/10.3389/fpls.2023.1190358.	FHB severity & visual rating index	5A	5.02734	9.775	IWB8343	484194042	477321450	485105641	5A-inter2
QTL339	DW	Linkage mapping	Prat N, Guilbert C, Prah U, Wachter E, Steiner B, Langin T, Robert O, Buerstmayr H (2017) QTL mapping of Fusarium head blight resistance in three related durum wheat populations. Theor. Appl. Genet. 130:13-27. doi:10.1007/s00122-016-2785-0	Prat N, Guilbert C, Prah U, Wachter E, Steiner B, Langin T, Robert O, Buerstmayr H (2017) QTL mapping of Fusarium head blight resistance in three related durum wheat populations. Theor. Appl. Genet. 130:13-27. doi:10.1007/s00122-016-2785-0	FHB severity	5A	5	15	IWB47646	502918031	483144585	512093025	5A-inter2
QTL322	DW	Linkage mapping	Sari E, Berraies S, Knox RE, Singh AK, Ruan Y, Cuthbert RD, Pozniak CJ, Henriquez MA, Kumar S, Burt AJ, N'Diaye A, Konkin DJ, Cabral AL, Campbell HL, Wiebe K, Condie J, Lokuruge P, Meyer B, Fedak G, Clarke FR, Clarke JM, Somers DJ, Fobert PR (2018) High density genetic mapping of Fusarium head blight resistance QTL in tetraploid wheat. PLoS One 13:e0204362. doi:10.1371/journal.pone.0204362	Sari E, Berraies S, Knox RE, Singh AK, Ruan Y, Cuthbert RD, Pozniak CJ, Henriquez MA, Kumar S, Burt AJ, N'Diaye A, Konkin DJ, Cabral AL, Campbell HL, Wiebe K, Condie J, Lokuruge P, Meyer B, Fedak G, Clarke FR, Clarke JM, Somers DJ, Fobert PR (2018) High density genetic mapping of Fusarium head blight resistance QTL in tetraploid wheat. PLoS One 13:e0204362. doi:10.1371/journal.pone.0204362	FHB index	5A	6.7	5.6	IWB61678	529608705	537480179	552863315	5A-R2
QTL465	BW	Linkage mapping	Saini, D.K., Chahal, A., Pal, N. et al. Meta-analysis reveals consensus genomic regions associated with multiple disease resistance in wheat (Triticum aestivum L.). Mol. Breed. 42, 11 (2022). https://doi.org/10.1007/s11032-022-01282-z.	Thambugala, D., Brûlé-Babel, A.L., Blackwell, B.A. et al. (2020). Genetic analyses of native Fusarium head blight resistance in two spring wheat populations identifies QTL near the B1, Ppd-D1, Rht-1, Vrn-1, Fhb1, Fhb2, and Fhb5 loci. Theor. Appl. Genet. 133, 2775–2796. https://doi.org/10.1007/s00122-020-03631-y.	FHB incidence, severity & visual rating index	5A	21.62	19.17	IWA4648	532807190	527522338	539765506	5A-R2
QTL325	DW	Linkage mapping	Sari E, Berraies S, Knox RE, Singh AK, Ruan Y, Cuthbert RD, Pozniak CJ, Henriquez MA, Kumar S, Burt AJ, N'Diaye A, Konkin DJ, Cabral AL, Campbell HL, Wiebe K, Condie J, Lokuruge P, Meyer B, Fedak G, Clarke FR, Clarke JM, Somers DJ, Fobert PR (2018) High density genetic mapping of Fusarium head blight resistance QTL in tetraploid wheat. PLoS One 13:e0204362. doi:10.1371/journal.pone.0204362	Sari E, Berraies S, Knox RE, Singh AK, Ruan Y, Cuthbert RD, Pozniak CJ, Henriquez MA, Kumar S, Burt AJ, N'Diaye A, Konkin DJ, Cabral AL, Campbell HL, Wiebe K, Condie J, Lokuruge P, Meyer B, Fedak G, Clarke FR, Clarke JM, Somers DJ, Fobert PR (2018) High density genetic mapping of Fusarium head blight resistance QTL in tetraploid wheat. PLoS One 13:e0204362. doi:10.1371/journal.pone.0204362	FHB index	5A	9.2	25.7	IWB38386	534849042	527044675	546390084	5A-R2
QTL324	DW	Linkage mapping	Sari E, Berraies S, Knox RE, Singh AK, Ruan Y, Cuthbert RD, Pozniak CJ, Henriquez MA, Kumar S, Burt AJ, N'Diaye A, Konkin DJ, Cabral AL, Campbell HL, Wiebe K, Condie J, Lokuruge P, Meyer B, Fedak G, Clarke FR, Clarke JM, Somers DJ, Fobert PR (2018) High density genetic mapping of Fusarium head blight resistance QTL in tetraploid wheat. PLoS One 13:e0204362. doi:10.1371/journal.pone.0204362	Sari E, Berraies S, Knox RE, Singh AK, Ruan Y, Cuthbert RD, Pozniak CJ, Henriquez MA, Kumar S, Burt AJ, N'Diaye A, Konkin DJ, Cabral AL, Campbell HL, Wiebe K, Condie J, Lokuruge P, Meyer B, Fedak G, Clarke FR, Clarke JM, Somers DJ, Fobert PR (2018) High density genetic mapping of Fusarium head blight resistance QTL in tetraploid wheat. PLoS One 13:e0204362. doi:10.1371/journal.pone.0204362	FHB index	5A	12	10.9	IWB10727	539883010	535881404	550283151	5A-R2
QTL142	DW	Association mapping	Kirana RP, Michel S, Moreno-Amores J, Prat N, Lemmens M, Buerstmayr M, Buerstmayr H, Steiner B (2023a) Pyramiding Fusarium head blight resistance QTL from T. aestivum, T. dicoccum and T. dicoccoides in durum wheat. Theor. Appl. Genet. 136. doi:10.1007/s00122-023-04426-7	Kirana RP, Michel S, Moreno-Amores J, Prat N, Lemmens M, Buerstmayr M, Buerstmayr H, Steiner B (2023a) Pyramiding Fusarium head blight resistance QTL from T. aestivum, T. dicoccum and T. dicoccoides in durum wheat. Theor. Appl. Genet. 136. doi:10.1007/s00122-023-04426-7	FHB severity	5A	4.24	7.37	IWB72283	540283648	537480179	542295551	5A-R2
QTL143	DW	Association mapping	Sari E, Knox RE, Ruan Y, Henriquez MA, Kumar S, Burt AJ, Cuthbert RD, Konkin DJ, Walkowiak S, Campbell HL, Singh AK, Ross J, Lokuruge P, Hsueh E, Boyle K, Sidebottom C, Condie J, Yates S, Pozniak CJ, Fobert PR (2020) Historic recombination in a durum wheat breeding panel enables high-resolution mapping of Fusarium head blight resistance quantitative trait loci. Scientific Reports 10:7567. doi:10.…	Sari E, Knox RE, Ruan Y, Henriquez MA, Kumar S, Burt AJ, Cuthbert RD, Konkin DJ, Walkowiak S, Campbell HL, Singh AK, Ross J, Lokuruge P, Hsueh E, Boyle K, Sidebottom C, Condie J, Yates S, Pozniak CJ, Fobert PR (2020) Historic recombination in a durum wheat breeding panel enables high-resolution mapping of Fusarium head blight resistance quantitative trait loci. Scientific Reports 10:7567. doi:10.…	FHB index	5A	4.8947	1	IWB73488	542778075	541075244	544200261	5A-R2
QTL144	DW	Association mapping	Sari E, Knox RE, Ruan Y, Henriquez MA, Kumar S, Burt AJ, Cuthbert RD, Konkin DJ, Walkowiak S, Campbell HL, Singh AK, Ross J, Lokuruge P, Hsueh E, Boyle K, Sidebottom C, Condie J, Yates S, Pozniak CJ, Fobert PR (2020) Historic recombination in a durum wheat breeding panel enables high-resolution mapping of Fusarium head blight resistance quantitative trait loci. Scientific Reports 10:7567. doi:10.…	Sari E, Knox RE, Ruan Y, Henriquez MA, Kumar S, Burt AJ, Cuthbert RD, Konkin DJ, Walkowiak S, Campbell HL, Singh AK, Ross J, Lokuruge P, Hsueh E, Boyle K, Sidebottom C, Condie J, Yates S, Pozniak CJ, Fobert PR (2020) Historic recombination in a durum wheat breeding panel enables high-resolution mapping of Fusarium head blight resistance quantitative trait loci. Scientific Reports 10:7567. doi:10.…	FHB severity	5A	5.72896	1	IWB12018	544774265	543125511	545867604	5A-R2
QTL151	DW	Association mapping	Sari E, Knox RE, Ruan Y, Henriquez MA, Kumar S, Burt AJ, Cuthbert RD, Konkin DJ, Walkowiak S, Campbell HL, Singh AK, Ross J, Lokuruge P, Hsueh E, Boyle K, Sidebottom C, Condie J, Yates S, Pozniak CJ, Fobert PR (2020) Historic recombination in a durum wheat breeding panel enables high-resolution mapping of Fusarium head blight resistance quantitative trait loci. Scientific Reports 10:7567. doi:10.…	Sari E, Knox RE, Ruan Y, Henriquez MA, Kumar S, Burt AJ, Cuthbert RD, Konkin DJ, Walkowiak S, Campbell HL, Singh AK, Ross J, Lokuruge P, Hsueh E, Boyle K, Sidebottom C, Condie J, Yates S, Pozniak CJ, Fobert PR (2020) Historic recombination in a durum wheat breeding panel enables high-resolution mapping of Fusarium head blight resistance quantitative trait loci. Scientific Reports 10:7567. doi:10.…	FHB severity	5A	7.05165	13	IWB37868	545372138	543292746	546802116	5A-R2
QTL153	DW	Association mapping	Sari E, Knox RE, Ruan Y, Henriquez MA, Kumar S, Burt AJ, Cuthbert RD, Konkin DJ, Walkowiak S, Campbell HL, Singh AK, Ross J, Lokuruge P, Hsueh E, Boyle K, Sidebottom C, Condie J, Yates S, Pozniak CJ, Fobert PR (2020) Historic recombination in a durum wheat breeding panel enables high-resolution mapping of Fusarium head blight resistance quantitative trait loci. Scientific Reports 10:7567. doi:10.…	Sari E, Knox RE, Ruan Y, Henriquez MA, Kumar S, Burt AJ, Cuthbert RD, Konkin DJ, Walkowiak S, Campbell HL, Singh AK, Ross J, Lokuruge P, Hsueh E, Boyle K, Sidebottom C, Condie J, Yates S, Pozniak CJ, Fobert PR (2020) Historic recombination in a durum wheat breeding panel enables high-resolution mapping of Fusarium head blight resistance quantitative trait loci. Scientific Reports 10:7567. doi:10.…	FHB severity	5A	5.31519	2	IWB51121	545867604	544200261	547151641	5A-R2
QTL154	DW	Association mapping	Sari E, Knox RE, Ruan Y, Henriquez MA, Kumar S, Burt AJ, Cuthbert RD, Konkin DJ, Walkowiak S, Campbell HL, Singh AK, Ross J, Lokuruge P, Hsueh E, Boyle K, Sidebottom C, Condie J, Yates S, Pozniak CJ, Fobert PR (2020) Historic recombination in a durum wheat breeding panel enables high-resolution mapping of Fusarium head blight resistance quantitative trait loci. Scientific Reports 10:7567. doi:10.…	Sari E, Knox RE, Ruan Y, Henriquez MA, Kumar S, Burt AJ, Cuthbert RD, Konkin DJ, Walkowiak S, Campbell HL, Singh AK, Ross J, Lokuruge P, Hsueh E, Boyle K, Sidebottom C, Condie J, Yates S, Pozniak CJ, Fobert PR (2020) Historic recombination in a durum wheat breeding panel enables high-resolution mapping of Fusarium head blight resistance quantitative trait loci. Scientific Reports 10:7567. doi:10.…	FHB severity	5A	5.26091	1	IWB11980	546230032	544200261	548464117	5A-R2
QTL156	DW	Association mapping	Sari E, Knox RE, Ruan Y, Henriquez MA, Kumar S, Burt AJ, Cuthbert RD, Konkin DJ, Walkowiak S, Campbell HL, Singh AK, Ross J, Lokuruge P, Hsueh E, Boyle K, Sidebottom C, Condie J, Yates S, Pozniak CJ, Fobert PR (2020) Historic recombination in a durum wheat breeding panel enables high-resolution mapping of Fusarium head blight resistance quantitative trait loci. Scientific Reports 10:7567. doi:10.…	Sari E, Knox RE, Ruan Y, Henriquez MA, Kumar S, Burt AJ, Cuthbert RD, Konkin DJ, Walkowiak S, Campbell HL, Singh AK, Ross J, Lokuruge P, Hsueh E, Boyle K, Sidebottom C, Condie J, Yates S, Pozniak CJ, Fobert PR (2020) Historic recombination in a durum wheat breeding panel enables high-resolution mapping of Fusarium head blight resistance quantitative trait loci. Scientific Reports 10:7567. doi:10.…	FHB severity	5A	5.95876	13	IWB34653	546488119	544775846	548464117	5A-R2
QTL157	DW	Association mapping	Haile JK, Sertse D, N'Diaye A, Klymiuk V, Wiebe K, Ruan YF, Chawla HS, Henriquez MA, Wang LP, Kutcher HR, Steiner B, Buerstmayr H, Pozniak CJ (2023) Multi-locus genome-wide association studies reveal the genetic architecture of Fusarium head blight resistance in durum wheat. Frontiers in Plant Science 14. doi:10.3389/fpls.2023.1182548	Haile JK, Sertse D, N'Diaye A, Klymiuk V, Wiebe K, Ruan YF, Chawla HS, Henriquez MA, Wang LP, Kutcher HR, Steiner B, Buerstmayr H, Pozniak CJ (2023) Multi-locus genome-wide association studies reveal the genetic architecture of Fusarium head blight resistance in durum wheat. Frontiers in Plant Science 14. doi:10.3389/fpls.2023.1182548	FHB incidence	5A	5.389	20.1407	IWB56489	546754416	544775846	548464117	5A-R2
QTL329	DW	Linkage mapping	Sari E, Berraies S, Knox RE, Singh AK, Ruan Y, Cuthbert RD, Pozniak CJ, Henriquez MA, Kumar S, Burt AJ, N'Diaye A, Konkin DJ, Cabral AL, Campbell HL, Wiebe K, Condie J, Lokuruge P, Meyer B, Fedak G, Clarke FR, Clarke JM, Somers DJ, Fobert PR (2018) High density genetic mapping of Fusarium head blight resistance QTL in tetraploid wheat. PLoS One 13:e0204362. doi:10.1371/journal.pone.0204362	Sari E, Berraies S, Knox RE, Singh AK, Ruan Y, Cuthbert RD, Pozniak CJ, Henriquez MA, Kumar S, Burt AJ, N'Diaye A, Konkin DJ, Cabral AL, Campbell HL, Wiebe K, Condie J, Lokuruge P, Meyer B, Fedak G, Clarke FR, Clarke JM, Somers DJ, Fobert PR (2018) High density genetic mapping of Fusarium head blight resistance QTL in tetraploid wheat. PLoS One 13:e0204362. doi:10.1371/journal.pone.0204362	FHB index	5A	5.9	17	IWB73502	546754457	534846630	559471442	5A-R2
QTL158	DW	Association mapping	Ruan Y, Zhang W, Knox RE, Berraies S, Campbell HL, Ragupathy R, Boyle K, Polley B, Henriquez MA, Burt A, Kumar S, Cuthbert RD, Fobert PR, Buerstmayr H and DePauw RM (2020) Characterization of the Genetic Architecture for Fusarium Head Blight Resistance in Durum Wheat: The Complex Association of Resistance, Flowering Time, and Height Genes. Front. Plant Sci. 11:592064.	Ruan Y, Zhang W, Knox RE, Berraies S, Campbell HL, Ragupathy R, Boyle K, Polley B, Henriquez MA, Burt A, Kumar S, Cuthbert RD, Fobert PR, Buerstmayr H and DePauw RM (2020) Characterization of the Genetic Architecture for Fusarium Head Blight Resistance in Durum Wheat: The Complex Association of Resistance, Flowering Time, and Height Genes. Front. Plant Sci. 11:592064.	FHB index	5A	3.5	8.8	IWB73502	546754457	544775846	548464117	5A-R2
QTL161	DW	Association mapping	Sari E, Knox RE, Ruan Y, Henriquez MA, Kumar S, Burt AJ, Cuthbert RD, Konkin DJ, Walkowiak S, Campbell HL, Singh AK, Ross J, Lokuruge P, Hsueh E, Boyle K, Sidebottom C, Condie J, Yates S, Pozniak CJ, Fobert PR (2020) Historic recombination in a durum wheat breeding panel enables high-resolution mapping of Fusarium head blight resistance quantitative trait loci. Scientific Reports 10:7567. doi:10.…	Sari E, Knox RE, Ruan Y, Henriquez MA, Kumar S, Burt AJ, Cuthbert RD, Konkin DJ, Walkowiak S, Campbell HL, Singh AK, Ross J, Lokuruge P, Hsueh E, Boyle K, Sidebottom C, Condie J, Yates S, Pozniak CJ, Fobert PR (2020) Historic recombination in a durum wheat breeding panel enables high-resolution mapping of Fusarium head blight resistance quantitative trait loci. Scientific Reports 10:7567. doi:10.…	FHB severity	5A	5.61256	2	IWB28837	547151641	545372236	548464117	5A-R2
QTL162	DW	Association mapping	Sari E, Knox RE, Ruan Y, Henriquez MA, Kumar S, Burt AJ, Cuthbert RD, Konkin DJ, Walkowiak S, Campbell HL, Singh AK, Ross J, Lokuruge P, Hsueh E, Boyle K, Sidebottom C, Condie J, Yates S, Pozniak CJ, Fobert PR (2020) Historic recombination in a durum wheat breeding panel enables high-resolution mapping of Fusarium head blight resistance quantitative trait loci. Scientific Reports 10:7567. doi:10.…	Sari E, Knox RE, Ruan Y, Henriquez MA, Kumar S, Burt AJ, Cuthbert RD, Konkin DJ, Walkowiak S, Campbell HL, Singh AK, Ross J, Lokuruge P, Hsueh E, Boyle K, Sidebottom C, Condie J, Yates S, Pozniak CJ, Fobert PR (2020) Historic recombination in a durum wheat breeding panel enables high-resolution mapping of Fusarium head blight resistance quantitative trait loci. Scientific Reports 10:7567. doi:10.…	FHB severity	5A	5.77516	1	IWA4221	548344428	546802116	550285118	5A-R2
QTL165	DW	Association mapping	Haile JK, Sertse D, N'Diaye A, Klymiuk V, Wiebe K, Ruan YF, Chawla HS, Henriquez MA, Wang LP, Kutcher HR, Steiner B, Buerstmayr H, Pozniak CJ (2023) Multi-locus genome-wide association studies reveal the genetic architecture of Fusarium head blight resistance in durum wheat. Frontiers in Plant Science 14. doi:10.3389/fpls.2023.1182548	Haile JK, Sertse D, N'Diaye A, Klymiuk V, Wiebe K, Ruan YF, Chawla HS, Henriquez MA, Wang LP, Kutcher HR, Steiner B, Buerstmayr H, Pozniak CJ (2023) Multi-locus genome-wide association studies reveal the genetic architecture of Fusarium head blight resistance in durum wheat. Frontiers in Plant Science 14. doi:10.3389/fpls.2023.1182548	FHB incidence	5A	16.4129	24.7062	IWB34703	548344720	546802116	550285118	5A-R2
QTL168	DW	Association mapping	Sari E, Knox RE, Ruan Y, Henriquez MA, Kumar S, Burt AJ, Cuthbert RD, Konkin DJ, Walkowiak S, Campbell HL, Singh AK, Ross J, Lokuruge P, Hsueh E, Boyle K, Sidebottom C, Condie J, Yates S, Pozniak CJ, Fobert PR (2020) Historic recombination in a durum wheat breeding panel enables high-resolution mapping of Fusarium head blight resistance quantitative trait loci. Scientific Reports 10:7567. doi:10.…	Sari E, Knox RE, Ruan Y, Henriquez MA, Kumar S, Burt AJ, Cuthbert RD, Konkin DJ, Walkowiak S, Campbell HL, Singh AK, Ross J, Lokuruge P, Hsueh E, Boyle K, Sidebottom C, Condie J, Yates S, Pozniak CJ, Fobert PR (2020) Historic recombination in a durum wheat breeding panel enables high-resolution mapping of Fusarium head blight resistance quantitative trait loci. Scientific Reports 10:7567. doi:10.…	FHB severity	5A	5.67706	6	IWA2	550283151	548464117	552863315	5A-R2
QTL169	DW	Association mapping	Haile JK, Sertse D, N'Diaye A, Klymiuk V, Wiebe K, Ruan YF, Chawla HS, Henriquez MA, Wang LP, Kutcher HR, Steiner B, Buerstmayr H, Pozniak CJ (2023) Multi-locus genome-wide association studies reveal the genetic architecture of Fusarium head blight resistance in durum wheat. Frontiers in Plant Science 14. doi:10.3389/fpls.2023.1182548	Haile JK, Sertse D, N'Diaye A, Klymiuk V, Wiebe K, Ruan YF, Chawla HS, Henriquez MA, Wang LP, Kutcher HR, Steiner B, Buerstmayr H, Pozniak CJ (2023) Multi-locus genome-wide association studies reveal the genetic architecture of Fusarium head blight resistance in durum wheat. Frontiers in Plant Science 14. doi:10.3389/fpls.2023.1182548	FHB incidence	5A	9.464	62.3629	IWA2	550283151	548464117	552863315	5A-R2
QTL176	DW	Association mapping	Sari E, Knox RE, Ruan Y, Henriquez MA, Kumar S, Burt AJ, Cuthbert RD, Konkin DJ, Walkowiak S, Campbell HL, Singh AK, Ross J, Lokuruge P, Hsueh E, Boyle K, Sidebottom C, Condie J, Yates S, Pozniak CJ, Fobert PR (2020) Historic recombination in a durum wheat breeding panel enables high-resolution mapping of Fusarium head blight resistance quantitative trait loci. Scientific Reports 10:7567. doi:10.…	Sari E, Knox RE, Ruan Y, Henriquez MA, Kumar S, Burt AJ, Cuthbert RD, Konkin DJ, Walkowiak S, Campbell HL, Singh AK, Ross J, Lokuruge P, Hsueh E, Boyle K, Sidebottom C, Condie J, Yates S, Pozniak CJ, Fobert PR (2020) Historic recombination in a durum wheat breeding panel enables high-resolution mapping of Fusarium head blight resistance quantitative trait loci. Scientific Reports 10:7567. doi:10.…	FHB severity	5A	5.3065	4	IWB44169	550986755	548464117	552784546	5A-R2
QTL177	DW	Association mapping	Haile JK, Sertse D, N'Diaye A, Klymiuk V, Wiebe K, Ruan YF, Chawla HS, Henriquez MA, Wang LP, Kutcher HR, Steiner B, Buerstmayr H, Pozniak CJ (2023) Multi-locus genome-wide association studies reveal the genetic architecture of Fusarium head blight resistance in durum wheat. Frontiers in Plant Science 14. doi:10.3389/fpls.2023.1182548	Haile JK, Sertse D, N'Diaye A, Klymiuk V, Wiebe K, Ruan YF, Chawla HS, Henriquez MA, Wang LP, Kutcher HR, Steiner B, Buerstmayr H, Pozniak CJ (2023) Multi-locus genome-wide association studies reveal the genetic architecture of Fusarium head blight resistance in durum wheat. Frontiers in Plant Science 14. doi:10.3389/fpls.2023.1182548	FHB incidence	5A	7.0401	28.3098	IWB44169	550986755	548464117	552784546	5A-R2
QTL178	DW	Association mapping	Sari E, Knox RE, Ruan Y, Henriquez MA, Kumar S, Burt AJ, Cuthbert RD, Konkin DJ, Walkowiak S, Campbell HL, Singh AK, Ross J, Lokuruge P, Hsueh E, Boyle K, Sidebottom C, Condie J, Yates S, Pozniak CJ, Fobert PR (2020) Historic recombination in a durum wheat breeding panel enables high-resolution mapping of Fusarium head blight resistance quantitative trait loci. Scientific Reports 10:7567. doi:10.…	Sari E, Knox RE, Ruan Y, Henriquez MA, Kumar S, Burt AJ, Cuthbert RD, Konkin DJ, Walkowiak S, Campbell HL, Singh AK, Ross J, Lokuruge P, Hsueh E, Boyle K, Sidebottom C, Condie J, Yates S, Pozniak CJ, Fobert PR (2020) Historic recombination in a durum wheat breeding panel enables high-resolution mapping of Fusarium head blight resistance quantitative trait loci. Scientific Reports 10:7567. doi:10.…	FHB index	5A	7.18161	14	IWA4448	552863169	550986755	554323789	5A-R2
QTL180	DW	Association mapping	Sari E, Knox RE, Ruan Y, Henriquez MA, Kumar S, Burt AJ, Cuthbert RD, Konkin DJ, Walkowiak S, Campbell HL, Singh AK, Ross J, Lokuruge P, Hsueh E, Boyle K, Sidebottom C, Condie J, Yates S, Pozniak CJ, Fobert PR (2020) Historic recombination in a durum wheat breeding panel enables high-resolution mapping of Fusarium head blight resistance quantitative trait loci. Scientific Reports 10:7567. doi:10.…	Sari E, Knox RE, Ruan Y, Henriquez MA, Kumar S, Burt AJ, Cuthbert RD, Konkin DJ, Walkowiak S, Campbell HL, Singh AK, Ross J, Lokuruge P, Hsueh E, Boyle K, Sidebottom C, Condie J, Yates S, Pozniak CJ, Fobert PR (2020) Historic recombination in a durum wheat breeding panel enables high-resolution mapping of Fusarium head blight resistance quantitative trait loci. Scientific Reports 10:7567. doi:10.…	FHB index	5A	5.69543	6	IWB72051	555977958	554323789	557201780	5A-R2
QTL343	BW	Association mapping	Semagn K., Henriquez M. A., Iqbal M., Brûlé-Babel A. L., Strenzke K., Ciechanowska I., Navabi A., N’Diaye A., Pozniak C., Spaner D. (2023). Identification of Fusarium head blight sources of resistance and associated QTLs in historical and modern Canadian spring wheat. Front. Plant Sci. 14. https://doi.org/10.3389/fpls.2023.1190358.	Semagn K., Henriquez M. A., Iqbal M., Brûlé-Babel A. L., Strenzke K., Ciechanowska I., Navabi A., N’Diaye A., Pozniak C., Spaner D. (2023). Identification of Fusarium head blight sources of resistance and associated QTLs in historical and modern Canadian spring wheat. Front. Plant Sci. 14. https://doi.org/10.3389/fpls.2023.1190358.	FHB incidence	5A	4.26175	8.183	IWA4276	556223258	554323789	557545922	5A-R2
QTL344	BW	Association mapping	Semagn K., Henriquez M. A., Iqbal M., Brûlé-Babel A. L., Strenzke K., Ciechanowska I., Navabi A., N’Diaye A., Pozniak C., Spaner D. (2023). Identification of Fusarium head blight sources of resistance and associated QTLs in historical and modern Canadian spring wheat. Front. Plant Sci. 14. https://doi.org/10.3389/fpls.2023.1190358.	Semagn K., Henriquez M. A., Iqbal M., Brûlé-Babel A. L., Strenzke K., Ciechanowska I., Navabi A., N’Diaye A., Pozniak C., Spaner D. (2023). Identification of Fusarium head blight sources of resistance and associated QTLs in historical and modern Canadian spring wheat. Front. Plant Sci. 14. https://doi.org/10.3389/fpls.2023.1190358.	FHB incidence	5A	5.39503	10.435	IWB8258	556583673	554961362	557545922	5A-R2
QTL181	DW	Association mapping	Ruan Y, Zhang W, Knox RE, Berraies S, Campbell HL, Ragupathy R, Boyle K, Polley B, Henriquez MA, Burt A, Kumar S, Cuthbert RD, Fobert PR, Buerstmayr H and DePauw RM (2020) Characterization of the Genetic Architecture for Fusarium Head Blight Resistance in Durum Wheat: The Complex Association of Resistance, Flowering Time, and Height Genes. Front. Plant Sci. 11:592064.	Ruan Y, Zhang W, Knox RE, Berraies S, Campbell HL, Ragupathy R, Boyle K, Polley B, Henriquez MA, Burt A, Kumar S, Cuthbert RD, Fobert PR, Buerstmayr H and DePauw RM (2020) Characterization of the Genetic Architecture for Fusarium Head Blight Resistance in Durum Wheat: The Complex Association of Resistance, Flowering Time, and Height Genes. Front. Plant Sci. 11:592064.	FHB severity	5A	3.6	8.8	IWB8258	556583673	554961362	558211269	5A-R2
QTL182	DW	Association mapping	Haile JK, Sertse D, N'Diaye A, Klymiuk V, Wiebe K, Ruan YF, Chawla HS, Henriquez MA, Wang LP, Kutcher HR, Steiner B, Buerstmayr H, Pozniak CJ (2023) Multi-locus genome-wide association studies reveal the genetic architecture of Fusarium head blight resistance in durum wheat. Frontiers in Plant Science 14. doi:10.3389/fpls.2023.1182548	Haile JK, Sertse D, N'Diaye A, Klymiuk V, Wiebe K, Ruan YF, Chawla HS, Henriquez MA, Wang LP, Kutcher HR, Steiner B, Buerstmayr H, Pozniak CJ (2023) Multi-locus genome-wide association studies reveal the genetic architecture of Fusarium head blight resistance in durum wheat. Frontiers in Plant Science 14. doi:10.3389/fpls.2023.1182548	Type III	5A	3.9368	24.1432	IWB8258	556583673	554961362	558211269	5A-R2
QTL183	DW	Association mapping	Sari E, Knox RE, Ruan Y, Henriquez MA, Kumar S, Burt AJ, Cuthbert RD, Konkin DJ, Walkowiak S, Campbell HL, Singh AK, Ross J, Lokuruge P, Hsueh E, Boyle K, Sidebottom C, Condie J, Yates S, Pozniak CJ, Fobert PR (2020) Historic recombination in a durum wheat breeding panel enables high-resolution mapping of Fusarium head blight resistance quantitative trait loci. Scientific Reports 10:7567. doi:10.…	Sari E, Knox RE, Ruan Y, Henriquez MA, Kumar S, Burt AJ, Cuthbert RD, Konkin DJ, Walkowiak S, Campbell HL, Singh AK, Ross J, Lokuruge P, Hsueh E, Boyle K, Sidebottom C, Condie J, Yates S, Pozniak CJ, Fobert PR (2020) Historic recombination in a durum wheat breeding panel enables high-resolution mapping of Fusarium head blight resistance quantitative trait loci. Scientific Reports 10:7567. doi:10.…	FHB severity	5A	5.22597	14	IWB73150	556646225	555089723	558115679	5A-R2
QTL346	BW	Association mapping	Semagn K., Henriquez M. A., Iqbal M., Brûlé-Babel A. L., Strenzke K., Ciechanowska I., Navabi A., N’Diaye A., Pozniak C., Spaner D. (2023). Identification of Fusarium head blight sources of resistance and associated QTLs in historical and modern Canadian spring wheat. Front. Plant Sci. 14. https://doi.org/10.3389/fpls.2023.1190358.	Semagn K., Henriquez M. A., Iqbal M., Brûlé-Babel A. L., Strenzke K., Ciechanowska I., Navabi A., N’Diaye A., Pozniak C., Spaner D. (2023). Identification of Fusarium head blight sources of resistance and associated QTLs in historical and modern Canadian spring wheat. Front. Plant Sci. 14. https://doi.org/10.3389/fpls.2023.1190358.	FHB incidence	5A	5.39503	10.435	IWA4805	556779541	555089723	558211269	5A-R2
QTL184	DW	Association mapping	Haile JK, Sertse D, N'Diaye A, Klymiuk V, Wiebe K, Ruan YF, Chawla HS, Henriquez MA, Wang LP, Kutcher HR, Steiner B, Buerstmayr H, Pozniak CJ (2023) Multi-locus genome-wide association studies reveal the genetic architecture of Fusarium head blight resistance in durum wheat. Frontiers in Plant Science 14. doi:10.3389/fpls.2023.1182548	Haile JK, Sertse D, N'Diaye A, Klymiuk V, Wiebe K, Ruan YF, Chawla HS, Henriquez MA, Wang LP, Kutcher HR, Steiner B, Buerstmayr H, Pozniak CJ (2023) Multi-locus genome-wide association studies reveal the genetic architecture of Fusarium head blight resistance in durum wheat. Frontiers in Plant Science 14. doi:10.3389/fpls.2023.1182548	Type III	5A	6.0077	8.2735	IWB64235	557031005	555089723	558211269	5A-R2
QTL185	DW	Association mapping	Sari E, Knox RE, Ruan Y, Henriquez MA, Kumar S, Burt AJ, Cuthbert RD, Konkin DJ, Walkowiak S, Campbell HL, Singh AK, Ross J, Lokuruge P, Hsueh E, Boyle K, Sidebottom C, Condie J, Yates S, Pozniak CJ, Fobert PR (2020) Historic recombination in a durum wheat breeding panel enables high-resolution mapping of Fusarium head blight resistance quantitative trait loci. Scientific Reports 10:7567. doi:10.…	Sari E, Knox RE, Ruan Y, Henriquez MA, Kumar S, Burt AJ, Cuthbert RD, Konkin DJ, Walkowiak S, Campbell HL, Singh AK, Ross J, Lokuruge P, Hsueh E, Boyle K, Sidebottom C, Condie J, Yates S, Pozniak CJ, Fobert PR (2020) Historic recombination in a durum wheat breeding panel enables high-resolution mapping of Fusarium head blight resistance quantitative trait loci. Scientific Reports 10:7567. doi:10.…	FHB severity	5A	5.50977	12	IWB27060	559337516	557545922	560568608	5A-R2
QTL186	DW	Association mapping	Sari E, Knox RE, Ruan Y, Henriquez MA, Kumar S, Burt AJ, Cuthbert RD, Konkin DJ, Walkowiak S, Campbell HL, Singh AK, Ross J, Lokuruge P, Hsueh E, Boyle K, Sidebottom C, Condie J, Yates S, Pozniak CJ, Fobert PR (2020) Historic recombination in a durum wheat breeding panel enables high-resolution mapping of Fusarium head blight resistance quantitative trait loci. Scientific Reports 10:7567. doi:10.…	Sari E, Knox RE, Ruan Y, Henriquez MA, Kumar S, Burt AJ, Cuthbert RD, Konkin DJ, Walkowiak S, Campbell HL, Singh AK, Ross J, Lokuruge P, Hsueh E, Boyle K, Sidebottom C, Condie J, Yates S, Pozniak CJ, Fobert PR (2020) Historic recombination in a durum wheat breeding panel enables high-resolution mapping of Fusarium head blight resistance quantitative trait loci. Scientific Reports 10:7567. doi:10.…	FHB severity	5A	5.35478	3	IWB66619	560518361	558211269	561479074	5A-R2
QTL321	DW	Linkage mapping	Sari E, Berraies S, Knox RE, Singh AK, Ruan Y, Cuthbert RD, Pozniak CJ, Henriquez MA, Kumar S, Burt AJ, N'Diaye A, Konkin DJ, Cabral AL, Campbell HL, Wiebe K, Condie J, Lokuruge P, Meyer B, Fedak G, Clarke FR, Clarke JM, Somers DJ, Fobert PR (2018) High density genetic mapping of Fusarium head blight resistance QTL in tetraploid wheat. PLoS One 13:e0204362. doi:10.1371/journal.pone.0204362	Sari E, Berraies S, Knox RE, Singh AK, Ruan Y, Cuthbert RD, Pozniak CJ, Henriquez MA, Kumar S, Burt AJ, N'Diaye A, Konkin DJ, Cabral AL, Campbell HL, Wiebe K, Condie J, Lokuruge P, Meyer B, Fedak G, Clarke FR, Clarke JM, Somers DJ, Fobert PR (2018) High density genetic mapping of Fusarium head blight resistance QTL in tetraploid wheat. PLoS One 13:e0204362. doi:10.1371/journal.pone.0204362	FHB incidence	5A	3.4	12	IWB73680	561479074	546429569	586608982	5A-R2
QTL349	BW	Association mapping	Semagn K., Henriquez M. A., Iqbal M., Brûlé-Babel A. L., Strenzke K., Ciechanowska I., Navabi A., N’Diaye A., Pozniak C., Spaner D. (2023). Identification of Fusarium head blight sources of resistance and associated QTLs in historical and modern Canadian spring wheat. Front. Plant Sci. 14. https://doi.org/10.3389/fpls.2023.1190358.	Semagn K., Henriquez M. A., Iqbal M., Brûlé-Babel A. L., Strenzke K., Ciechanowska I., Navabi A., N’Diaye A., Pozniak C., Spaner D. (2023). Identification of Fusarium head blight sources of resistance and associated QTLs in historical and modern Canadian spring wheat. Front. Plant Sci. 14. https://doi.org/10.3389/fpls.2023.1190358.	FHB severity & visual rating index	5A	5.39308	10.534	IWB73680	565193151	559471442	565193151	5A-R2
QTL188	DW	Association mapping	Haile JK, Sertse D, N'Diaye A, Klymiuk V, Wiebe K, Ruan YF, Chawla HS, Henriquez MA, Wang LP, Kutcher HR, Steiner B, Buerstmayr H, Pozniak CJ (2023) Multi-locus genome-wide association studies reveal the genetic architecture of Fusarium head blight resistance in durum wheat. Frontiers in Plant Science 14. doi:10.3389/fpls.2023.1182548	Haile JK, Sertse D, N'Diaye A, Klymiuk V, Wiebe K, Ruan YF, Chawla HS, Henriquez MA, Wang LP, Kutcher HR, Steiner B, Buerstmayr H, Pozniak CJ (2023) Multi-locus genome-wide association studies reveal the genetic architecture of Fusarium head blight resistance in durum wheat. Frontiers in Plant Science 14. doi:10.3389/fpls.2023.1182548	FHB visual rating index	5A	4.624	6.2628	IWB32889	574678486	573043220	576451408	5A-R2
QTL350	BW	Association mapping	Semagn K., Henriquez M. A., Iqbal M., Brûlé-Babel A. L., Strenzke K., Ciechanowska I., Navabi A., N’Diaye A., Pozniak C., Spaner D. (2023). Identification of Fusarium head blight sources of resistance and associated QTLs in historical and modern Canadian spring wheat. Front. Plant Sci. 14. https://doi.org/10.3389/fpls.2023.1190358.	Semagn K., Henriquez M. A., Iqbal M., Brûlé-Babel A. L., Strenzke K., Ciechanowska I., Navabi A., N’Diaye A., Pozniak C., Spaner D. (2023). Identification of Fusarium head blight sources of resistance and associated QTLs in historical and modern Canadian spring wheat. Front. Plant Sci. 14. https://doi.org/10.3389/fpls.2023.1190358.	FHB severity	5A	3.52126	6.598	IWB41800	576451408	574865234	577669167	5A-R2
QTL189	DW	Association mapping	Haile JK, Sertse D, N'Diaye A, Klymiuk V, Wiebe K, Ruan YF, Chawla HS, Henriquez MA, Wang LP, Kutcher HR, Steiner B, Buerstmayr H, Pozniak CJ (2023) Multi-locus genome-wide association studies reveal the genetic architecture of Fusarium head blight resistance in durum wheat. Frontiers in Plant Science 14. doi:10.3389/fpls.2023.1182548	Haile JK, Sertse D, N'Diaye A, Klymiuk V, Wiebe K, Ruan YF, Chawla HS, Henriquez MA, Wang LP, Kutcher HR, Steiner B, Buerstmayr H, Pozniak CJ (2023) Multi-locus genome-wide association studies reveal the genetic architecture of Fusarium head blight resistance in durum wheat. Frontiers in Plant Science 14. doi:10.3389/fpls.2023.1182548	FHB severity	5A	3.2899	9.0342	IWB35863	580944001	578520285	583626661	5A-R2
QTL472	BW	Linkage mapping	Saini, D.K., Chahal, A., Pal, N. et al. Meta-analysis reveals consensus genomic regions associated with multiple disease resistance in wheat (Triticum aestivum L.). Mol. Breed. 42, 11 (2022). https://doi.org/10.1007/s11032-022-01282-z.	Rana, U. S. (2020). Genetic mapping of quantitative trait loci conditioning fusarium head blight resistance in hard winter wheat. [Order No. 28156662]. Kansas State University.	Type IV	5A	4.33	11.86	IWB13942	587231657	578511465	602754629	5A-R2
QTL190	DW	Association mapping	Haile JK, Sertse D, N'Diaye A, Klymiuk V, Wiebe K, Ruan YF, Chawla HS, Henriquez MA, Wang LP, Kutcher HR, Steiner B, Buerstmayr H, Pozniak CJ (2023) Multi-locus genome-wide association studies reveal the genetic architecture of Fusarium head blight resistance in durum wheat. Frontiers in Plant Science 14. doi:10.3389/fpls.2023.1182548	Haile JK, Sertse D, N'Diaye A, Klymiuk V, Wiebe K, Ruan YF, Chawla HS, Henriquez MA, Wang LP, Kutcher HR, Steiner B, Buerstmayr H, Pozniak CJ (2023) Multi-locus genome-wide association studies reveal the genetic architecture of Fusarium head blight resistance in durum wheat. Frontiers in Plant Science 14. doi:10.3389/fpls.2023.1182548	FHB incidence	5A	3.0236	5.307	IWB71647	590084938	588119380	594146537	5A-R2
QTL296	DW	Linkage mapping	Zhao, M. X., Leng, Y. Q., Chao, S. M., Xu, S. S., & Zhong, S. B. (2018). Molecular mapping of QTL for Fusarium head blight resistance introgressed into durum wheat. Theor. Appl. Genet. 131(9), 1939–1951. doi: 10.1007/s00122-018-3124-4	Zhao, M. X., Leng, Y. Q., Chao, S. M., Xu, S. S., & Zhong, S. B. (2018). Molecular mapping of QTL for Fusarium head blight resistance introgressed into durum wheat. Theor. Appl. Genet. 131(9), 1939–1951. doi: 10.1007/s00122-018-3124-4	Type II	5A	7.75	19	IWB72903	604102564	594146537	615451226	5A-R2
QTL300	DW	Linkage mapping	Zhang Q, Axtman JE, Faris JD, et al (2014) Identification and molecular mapping of quantitative trait loci for Fusarium head blight resistance in emmer and durum wheat using a single nucleotide polymorphism-based linkage map. Mol Breed 34:1677–1687. https://doi.org/10.1007/s11032-014-0180-6	Zhang Q, Axtman JE, Faris JD, et al (2014) Identification and molecular mapping of quantitative trait loci for Fusarium head blight resistance in emmer and durum wheat using a single nucleotide polymorphism-based linkage map. Mol Breed 34:1677–1687. https://doi.org/10.1007/s11032-014-0180-6	Type II	5A	30.7	35	IWB48439	610522180	604102564	615451226	5A-R2
QTL75	BW	Linkage mapping	Venske, E., Dos Santos, R. S., Farias, D. D. R., Rother, V., da Maia, L. C., Pegoraro, C., Costa de Oliveira, A. (2019). Meta-Analysis of the QTLome of Fusarium Head Blight Resistance in Bread Wheat: Refining the Current Puzzle. Front. Plant Sci. 10, 727. https://doi.org/10.3389/fpls.2019.00727.	Holzapfel, J., Voss, H. H., Miedaner, T., Korzun, V., Häberle, J., Schweizer, G., et al. (2008). Inheritance of resistance to Fusarium head blight in three European winter wheat populations. Theor. Appl. Genet. 117, 1119–1128. doi: 10.1007/s00122-008-0850-z.	Type II	5A	7.2	4	IWA2839	639249609	621857908	649996888	5A-R2
QTL74	BW	Linkage mapping	Venske, E., Dos Santos, R. S., Farias, D. D. R., Rother, V., da Maia, L. C., Pegoraro, C., Costa de Oliveira, A. (2019). Meta-Analysis of the QTLome of Fusarium Head Blight Resistance in Bread Wheat: Refining the Current Puzzle. Front. Plant Sci. 10, 727. https://doi.org/10.3389/fpls.2019.00727.	Lu, Q., Lillemo, M., Skinnes, H., He, X., Shi, J., Ji, F., et al. (2012). Anther extrusion and plant height are associated with Type I resistance to Fusarium head blight in bread wheat line ‘Shanghai-3/Catbird’. Theor. Appl. Genet. 126, 317–334. doi: 10.1007/s00122-012-1981-9.	Type I & II	5A	>3.0	6.8	IWB61323	640620362	633303996	649996888	5A-R2
QTL10	BW	Linkage mapping	Venske, E., Dos Santos, R. S., Farias, D. D. R., Rother, V., da Maia, L. C., Pegoraro, C., Costa de Oliveira, A. (2019). Meta-Analysis of the QTLome of Fusarium Head Blight Resistance in Bread Wheat: Refining the Current Puzzle. Front. Plant Sci. 10, 727. https://doi.org/10.3389/fpls.2019.00727.	Chu, C., Niu, Z., Zhong, S., Chao, S., Friesen, T. L., Halley, S., et al. (2011). Identification and molecular mapping of two QTL with major effects for resistance to Fusarium head blight in wheat. Theor. Appl. Genet. 123:1107. doi: 10.1007/s00122-011-1652-2.	Type I & II	5A	11.48	32	IWA3335	644740395	639899625	649996888	5A-R2
QTL351	BW	Association mapping	Semagn K., Henriquez M. A., Iqbal M., Brûlé-Babel A. L., Strenzke K., Ciechanowska I., Navabi A., N’Diaye A., Pozniak C., Spaner D. (2023). Identification of Fusarium head blight sources of resistance and associated QTLs in historical and modern Canadian spring wheat. Front. Plant Sci. 14. https://doi.org/10.3389/fpls.2023.1190358.	Semagn K., Henriquez M. A., Iqbal M., Brûlé-Babel A. L., Strenzke K., Ciechanowska I., Navabi A., N’Diaye A., Pozniak C., Spaner D. (2023). Identification of Fusarium head blight sources of resistance and associated QTLs in historical and modern Canadian spring wheat. Front. Plant Sci. 14. https://doi.org/10.3389/fpls.2023.1190358.	FHB severity	5A	3.79331	6.864	IWA2947	649348394	645069041	649348394	5A-R2
QTL458	BW	Linkage mapping	Saini, D.K., Chahal, A., Pal, N. et al. Meta-analysis reveals consensus genomic regions associated with multiple disease resistance in wheat (Triticum aestivum L.). Mol. Breed. 42, 11 (2022). https://doi.org/10.1007/s11032-022-01282-z.	Thambugala, D., Brûlé-Babel, A.L., Blackwell, B.A. et al. (2020). Genetic analyses of native Fusarium head blight resistance in two spring wheat populations identifies QTL near the B1, Ppd-D1, Rht-1, Vrn-1, Fhb1, Fhb2, and Fhb5 loci. Theor. Appl. Genet. 133, 2775–2796. https://doi.org/10.1007/s00122-020-03631-y.	FHB severity & visual rating index	5A	6.39	9.74	IWB6716	657084054	647263242	665731140	5A-R2
QTL352	BW	Association mapping	Semagn K., Henriquez M. A., Iqbal M., Brûlé-Babel A. L., Strenzke K., Ciechanowska I., Navabi A., N’Diaye A., Pozniak C., Spaner D. (2023). Identification of Fusarium head blight sources of resistance and associated QTLs in historical and modern Canadian spring wheat. Front. Plant Sci. 14. https://doi.org/10.3389/fpls.2023.1190358.	Semagn K., Henriquez M. A., Iqbal M., Brûlé-Babel A. L., Strenzke K., Ciechanowska I., Navabi A., N’Diaye A., Pozniak C., Spaner D. (2023). Identification of Fusarium head blight sources of resistance and associated QTLs in historical and modern Canadian spring wheat. Front. Plant Sci. 14. https://doi.org/10.3389/fpls.2023.1190358.	FHB incidence, severity & visual rating index	5A	7.27491	14.031	IWB72152	657585084	654379640	658965748	5A-R2
QTL191	DW	Association mapping	Haile JK, Sertse D, N'Diaye A, Klymiuk V, Wiebe K, Ruan YF, Chawla HS, Henriquez MA, Wang LP, Kutcher HR, Steiner B, Buerstmayr H, Pozniak CJ (2023) Multi-locus genome-wide association studies reveal the genetic architecture of Fusarium head blight resistance in durum wheat. Frontiers in Plant Science 14. doi:10.3389/fpls.2023.1182548	Haile JK, Sertse D, N'Diaye A, Klymiuk V, Wiebe K, Ruan YF, Chawla HS, Henriquez MA, Wang LP, Kutcher HR, Steiner B, Buerstmayr H, Pozniak CJ (2023) Multi-locus genome-wide association studies reveal the genetic architecture of Fusarium head blight resistance in durum wheat. Frontiers in Plant Science 14. doi:10.3389/fpls.2023.1182548	Type III	5A	5.8823	11.0445	IWB54805	657720287	654379640	659173141	5A-R2
QTL353	BW	Association mapping	Semagn K., Henriquez M. A., Iqbal M., Brûlé-Babel A. L., Strenzke K., Ciechanowska I., Navabi A., N’Diaye A., Pozniak C., Spaner D. (2023). Identification of Fusarium head blight sources of resistance and associated QTLs in historical and modern Canadian spring wheat. Front. Plant Sci. 14. https://doi.org/10.3389/fpls.2023.1190358.	Semagn K., Henriquez M. A., Iqbal M., Brûlé-Babel A. L., Strenzke K., Ciechanowska I., Navabi A., N’Diaye A., Pozniak C., Spaner D. (2023). Identification of Fusarium head blight sources of resistance and associated QTLs in historical and modern Canadian spring wheat. Front. Plant Sci. 14. https://doi.org/10.3389/fpls.2023.1190358.	FHB severity & visual rating index	5A	4.17451	7.793	IWB69406	663207020	657720290	663207020	5A-R2
QTL354	BW	Association mapping	Semagn K., Henriquez M. A., Iqbal M., Brûlé-Babel A. L., Strenzke K., Ciechanowska I., Navabi A., N’Diaye A., Pozniak C., Spaner D. (2023). Identification of Fusarium head blight sources of resistance and associated QTLs in historical and modern Canadian spring wheat. Front. Plant Sci. 14. https://doi.org/10.3389/fpls.2023.1190358.	Semagn K., Henriquez M. A., Iqbal M., Brûlé-Babel A. L., Strenzke K., Ciechanowska I., Navabi A., N’Diaye A., Pozniak C., Spaner D. (2023). Identification of Fusarium head blight sources of resistance and associated QTLs in historical and modern Canadian spring wheat. Front. Plant Sci. 14. https://doi.org/10.3389/fpls.2023.1190358.	FHB incidence & severity	5A	3.79515	7.201	IWB6627	665771201	664263035	666966342	5A-R2
QTL355	BW	Association mapping	Semagn K., Henriquez M. A., Iqbal M., Brûlé-Babel A. L., Strenzke K., Ciechanowska I., Navabi A., N’Diaye A., Pozniak C., Spaner D. (2023). Identification of Fusarium head blight sources of resistance and associated QTLs in historical and modern Canadian spring wheat. Front. Plant Sci. 14. https://doi.org/10.3389/fpls.2023.1190358.	Semagn K., Henriquez M. A., Iqbal M., Brûlé-Babel A. L., Strenzke K., Ciechanowska I., Navabi A., N’Diaye A., Pozniak C., Spaner D. (2023). Identification of Fusarium head blight sources of resistance and associated QTLs in historical and modern Canadian spring wheat. Front. Plant Sci. 14. https://doi.org/10.3389/fpls.2023.1190358.	FHB incidence, severity & visual rating index	5A	3.97465	7.351	IWA6988	666965889	664443231	668643224	5A-R2
QTL76	BW	Linkage mapping	Venske, E., Dos Santos, R. S., Farias, D. D. R., Rother, V., da Maia, L. C., Pegoraro, C., Costa de Oliveira, A. (2019). Meta-Analysis of the QTLome of Fusarium Head Blight Resistance in Bread Wheat: Refining the Current Puzzle. Front. Plant Sci. 10, 727. https://doi.org/10.3389/fpls.2019.00727.	Holzapfel, J., Voss, H. H., Miedaner, T., Korzun, V., Häberle, J., Schweizer, G., et al. (2008). Inheritance of resistance to Fusarium head blight in three European winter wheat populations. Theor. Appl. Genet. 117, 1119–1128. doi: 10.1007/s00122-008-0850-z.	Type II	5A	33.4	9.2	IWB38410	667283881	659320899	667286410	5A-R2
QTL192	DW	Association mapping	Haile JK, Sertse D, N'Diaye A, Klymiuk V, Wiebe K, Ruan YF, Chawla HS, Henriquez MA, Wang LP, Kutcher HR, Steiner B, Buerstmayr H, Pozniak CJ (2023) Multi-locus genome-wide association studies reveal the genetic architecture of Fusarium head blight resistance in durum wheat. Frontiers in Plant Science 14. doi:10.3389/fpls.2023.1182548	Haile JK, Sertse D, N'Diaye A, Klymiuk V, Wiebe K, Ruan YF, Chawla HS, Henriquez MA, Wang LP, Kutcher HR, Steiner B, Buerstmayr H, Pozniak CJ (2023) Multi-locus genome-wide association studies reveal the genetic architecture of Fusarium head blight resistance in durum wheat. Frontiers in Plant Science 14. doi:10.3389/fpls.2023.1182548	FHB severity	5B	4.1568	5.7572	IWB11709	5174719	0	6777358	5B-R1
QTL116	BW	Linkage mapping	Venske, E., Dos Santos, R. S., Farias, D. D. R., Rother, V., da Maia, L. C., Pegoraro, C., Costa de Oliveira, A. (2019). Meta-Analysis of the QTLome of Fusarium Head Blight Resistance in Bread Wheat: Refining the Current Puzzle. Front. Plant Sci. 10, 727. https://doi.org/10.3389/fpls.2019.00727.	Malla, S., Ibrahim, A. M. H., Yen, Y., Berzonsky, W., Glover, K. D., and Stein, J. (2010). Quantitative Trait Loci analysis of novel Fusarium head blight resistance in Tokai 66. Am. J. Agric. Biol. Sci. 5, 62–69. doi: 10.3844/ajabssp.2010.62.69.	Type II	5B	8.7	25.7	IWB68150	9790852	5175256	12024758	5B-R1
QTL30	BW	Linkage mapping	Venske, E., Dos Santos, R. S., Farias, D. D. R., Rother, V., da Maia, L. C., Pegoraro, C., Costa de Oliveira, A. (2019). Meta-Analysis of the QTLome of Fusarium Head Blight Resistance in Bread Wheat: Refining the Current Puzzle. Front. Plant Sci. 10, 727. https://doi.org/10.3389/fpls.2019.00727.	Jia, G., Chen, P., Qin, G., Bai, G., Wang, X., Wang, S., et al. (2005). QTL for Fusarium head blight response in a wheat DH population of Wangshuibai/Alondra‘s’. Euphytica 146, 183–191. doi: 10.1007/s10681-005-9001-7.	Type II	5B	2.9	13.3	IWB73718	13209089	6717311	22037626	5B-R1
QTL356	BW	Association mapping	Semagn K., Henriquez M. A., Iqbal M., Brûlé-Babel A. L., Strenzke K., Ciechanowska I., Navabi A., N’Diaye A., Pozniak C., Spaner D. (2023). Identification of Fusarium head blight sources of resistance and associated QTLs in historical and modern Canadian spring wheat. Front. Plant Sci. 14. https://doi.org/10.3389/fpls.2023.1190358.	Semagn K., Henriquez M. A., Iqbal M., Brûlé-Babel A. L., Strenzke K., Ciechanowska I., Navabi A., N’Diaye A., Pozniak C., Spaner D. (2023). Identification of Fusarium head blight sources of resistance and associated QTLs in historical and modern Canadian spring wheat. Front. Plant Sci. 14. https://doi.org/10.3389/fpls.2023.1190358.	FHB visual rating index	5B	4.04742	7.716	IWB73978	17876218	16050273	17876221	5B-R1
QTL193	DW	Association mapping	Ruan Y, Zhang W, Knox RE, Berraies S, Campbell HL, Ragupathy R, Boyle K, Polley B, Henriquez MA, Burt A, Kumar S, Cuthbert RD, Fobert PR, Buerstmayr H and DePauw RM (2020) Characterization of the Genetic Architecture for Fusarium Head Blight Resistance in Durum Wheat: The Complex Association of Resistance, Flowering Time, and Height Genes. Front. Plant Sci. 11:592064.	Ruan Y, Zhang W, Knox RE, Berraies S, Campbell HL, Ragupathy R, Boyle K, Polley B, Henriquez MA, Burt A, Kumar S, Cuthbert RD, Fobert PR, Buerstmayr H and DePauw RM (2020) Characterization of the Genetic Architecture for Fusarium Head Blight Resistance in Durum Wheat: The Complex Association of Resistance, Flowering Time, and Height Genes. Front. Plant Sci. 11:592064.	FHB incidence	5B	6.6	14.5	IWB10125	19637119	17876221	21105656	5B-R1
QTL115	BW	Linkage mapping	Venske, E., Dos Santos, R. S., Farias, D. D. R., Rother, V., da Maia, L. C., Pegoraro, C., Costa de Oliveira, A. (2019). Meta-Analysis of the QTLome of Fusarium Head Blight Resistance in Bread Wheat: Refining the Current Puzzle. Front. Plant Sci. 10, 727. https://doi.org/10.3389/fpls.2019.00727.	Lin, F., Kong, Z. X., Zhu, H. L., Xue, S. L., Wu, J. Z., Tian, D. G., et al. (2004). Mapping QTL associated with resistance to Fusarium head blight in the Nanda 2419 × Wangshuibai population. I. Type II resistance. Theor. Appl. Genet. 109, 1504–1511. doi: 10.1007/s00122-004-1772-z.	Type II	5B	1.9	8.1	IWB27933	45735603	35452699	75568887	5B-R1
QTL357	BW	Association mapping	Semagn K., Henriquez M. A., Iqbal M., Brûlé-Babel A. L., Strenzke K., Ciechanowska I., Navabi A., N’Diaye A., Pozniak C., Spaner D. (2023). Identification of Fusarium head blight sources of resistance and associated QTLs in historical and modern Canadian spring wheat. Front. Plant Sci. 14. https://doi.org/10.3389/fpls.2023.1190358.	Semagn K., Henriquez M. A., Iqbal M., Brûlé-Babel A. L., Strenzke K., Ciechanowska I., Navabi A., N’Diaye A., Pozniak C., Spaner D. (2023). Identification of Fusarium head blight sources of resistance and associated QTLs in historical and modern Canadian spring wheat. Front. Plant Sci. 14. https://doi.org/10.3389/fpls.2023.1190358.	FHB severity & visual rating index	5B	4.17217	7.839	IWB65796	52109038	50520308	53359285	5B-inter1
QTL359	BW	Association mapping	Semagn K., Henriquez M. A., Iqbal M., Brûlé-Babel A. L., Strenzke K., Ciechanowska I., Navabi A., N’Diaye A., Pozniak C., Spaner D. (2023). Identification of Fusarium head blight sources of resistance and associated QTLs in historical and modern Canadian spring wheat. Front. Plant Sci. 14. https://doi.org/10.3389/fpls.2023.1190358.	Semagn K., Henriquez M. A., Iqbal M., Brûlé-Babel A. L., Strenzke K., Ciechanowska I., Navabi A., N’Diaye A., Pozniak C., Spaner D. (2023). Identification of Fusarium head blight sources of resistance and associated QTLs in historical and modern Canadian spring wheat. Front. Plant Sci. 14. https://doi.org/10.3389/fpls.2023.1190358.	FHB severity & visual rating index	5B	4.17217	7.839	IWB34688	53127911	51263158	53774464	5B-inter1
QTL360	BW	Association mapping	Semagn K., Henriquez M. A., Iqbal M., Brûlé-Babel A. L., Strenzke K., Ciechanowska I., Navabi A., N’Diaye A., Pozniak C., Spaner D. (2023). Identification of Fusarium head blight sources of resistance and associated QTLs in historical and modern Canadian spring wheat. Front. Plant Sci. 14. https://doi.org/10.3389/fpls.2023.1190358.	Semagn K., Henriquez M. A., Iqbal M., Brûlé-Babel A. L., Strenzke K., Ciechanowska I., Navabi A., N’Diaye A., Pozniak C., Spaner D. (2023). Identification of Fusarium head blight sources of resistance and associated QTLs in historical and modern Canadian spring wheat. Front. Plant Sci. 14. https://doi.org/10.3389/fpls.2023.1190358.	FHB severity & visual rating index	5B	4.17217	7.839	IWA7254	53769608	52109084	54811578	5B-inter1
QTL364	BW	Association mapping	Semagn K., Henriquez M. A., Iqbal M., Brûlé-Babel A. L., Strenzke K., Ciechanowska I., Navabi A., N’Diaye A., Pozniak C., Spaner D. (2023). Identification of Fusarium head blight sources of resistance and associated QTLs in historical and modern Canadian spring wheat. Front. Plant Sci. 14. https://doi.org/10.3389/fpls.2023.1190358.	Semagn K., Henriquez M. A., Iqbal M., Brûlé-Babel A. L., Strenzke K., Ciechanowska I., Navabi A., N’Diaye A., Pozniak C., Spaner D. (2023). Identification of Fusarium head blight sources of resistance and associated QTLs in historical and modern Canadian spring wheat. Front. Plant Sci. 14. https://doi.org/10.3389/fpls.2023.1190358.	FHB severity & visual rating index	5B	4.17217	7.839	IWB23193	54811578	53127911	56214079	5B-inter1
QTL366	BW	Association mapping	Semagn K., Henriquez M. A., Iqbal M., Brûlé-Babel A. L., Strenzke K., Ciechanowska I., Navabi A., N’Diaye A., Pozniak C., Spaner D. (2023). Identification of Fusarium head blight sources of resistance and associated QTLs in historical and modern Canadian spring wheat. Front. Plant Sci. 14. https://doi.org/10.3389/fpls.2023.1190358.	Semagn K., Henriquez M. A., Iqbal M., Brûlé-Babel A. L., Strenzke K., Ciechanowska I., Navabi A., N’Diaye A., Pozniak C., Spaner D. (2023). Identification of Fusarium head blight sources of resistance and associated QTLs in historical and modern Canadian spring wheat. Front. Plant Sci. 14. https://doi.org/10.3389/fpls.2023.1190358.	FHB severity & visual rating index	5B	4.17217	7.839	IWA8126	55286120	53774464	56513903	5B-inter1
QTL194	DW	Association mapping	Haile JK, Sertse D, N'Diaye A, Klymiuk V, Wiebe K, Ruan YF, Chawla HS, Henriquez MA, Wang LP, Kutcher HR, Steiner B, Buerstmayr H, Pozniak CJ (2023) Multi-locus genome-wide association studies reveal the genetic architecture of Fusarium head blight resistance in durum wheat. Frontiers in Plant Science 14. doi:10.3389/fpls.2023.1182548	Haile JK, Sertse D, N'Diaye A, Klymiuk V, Wiebe K, Ruan YF, Chawla HS, Henriquez MA, Wang LP, Kutcher HR, Steiner B, Buerstmayr H, Pozniak CJ (2023) Multi-locus genome-wide association studies reveal the genetic architecture of Fusarium head blight resistance in durum wheat. Frontiers in Plant Science 14. doi:10.3389/fpls.2023.1182548	FHB incidence	5B	3.3516	13.7668	IWB8260	67639516	63611537	69157271	5B-inter1
QTL367	BW	Association mapping	Semagn K., Henriquez M. A., Iqbal M., Brûlé-Babel A. L., Strenzke K., Ciechanowska I., Navabi A., N’Diaye A., Pozniak C., Spaner D. (2023). Identification of Fusarium head blight sources of resistance and associated QTLs in historical and modern Canadian spring wheat. Front. Plant Sci. 14. https://doi.org/10.3389/fpls.2023.1190358.	Semagn K., Henriquez M. A., Iqbal M., Brûlé-Babel A. L., Strenzke K., Ciechanowska I., Navabi A., N’Diaye A., Pozniak C., Spaner D. (2023). Identification of Fusarium head blight sources of resistance and associated QTLs in historical and modern Canadian spring wheat. Front. Plant Sci. 14. https://doi.org/10.3389/fpls.2023.1190358.	FHB severity & visual rating index	5B	4.07646	7.559	IWA4756	178215591	175402293	178422496	5B-C
QTL195	DW	Association mapping	Miedaner T, Sieber AN, Desaint H, Buerstmayr H, Longin CFH, Wuerschum T (2017) The potential of genomic-assisted breeding to improve Fusarium head blight resistance in winter durum wheat. Plant Breeding 136:610-619. doi:10.1111/pbr.12515	Miedaner T, Sieber AN, Desaint H, Buerstmayr H, Longin CFH, Wuerschum T (2017) The potential of genomic-assisted breeding to improve Fusarium head blight resistance in winter durum wheat. Plant Breeding 136:610-619. doi:10.1111/pbr.12515	FHB severity	5B	6.65956	-	IWA4414	364948522	362193527	367467655	5B-C
QTL346	DW	Linkage mapping	Pirseyedi, S.M., Kumar, A., Ghavami, F. et al. Mapping QTL for Fusarium head blight resistance in a tunisian-derived durum wheat population (2019). Cereal Res. Comm. 47, 78–87.	Pirseyedi, S.M., Kumar, A., Ghavami, F. et al. Mapping QTL for Fusarium head blight resistance in a tunisian-derived durum wheat population (2019). Cereal Res. Comm. 47, 78–87.	Type IV	5B	2.084	7.8	IWA5742	428808564	404083838	454140259	5B-inter2
QTL31	BW	Linkage mapping	Venske, E., Dos Santos, R. S., Farias, D. D. R., Rother, V., da Maia, L. C., Pegoraro, C., Costa de Oliveira, A. (2019). Meta-Analysis of the QTLome of Fusarium Head Blight Resistance in Bread Wheat: Refining the Current Puzzle. Front. Plant Sci. 10, 727. https://doi.org/10.3389/fpls.2019.00727.	Jia, G., Chen, P., Qin, G., Bai, G., Wang, X., Wang, S., et al. (2005). QTL for Fusarium head blight response in a wheat DH population of Wangshuibai/Alondra‘s’. Euphytica 146, 183–191. doi: 10.1007/s10681-005-9001-7.	Type II	5B	2	10.5	IWA6992	435310010	394272351	467643939	5B-inter2
QTL368	BW	Association mapping	Semagn K., Henriquez M. A., Iqbal M., Brûlé-Babel A. L., Strenzke K., Ciechanowska I., Navabi A., N’Diaye A., Pozniak C., Spaner D. (2023). Identification of Fusarium head blight sources of resistance and associated QTLs in historical and modern Canadian spring wheat. Front. Plant Sci. 14. https://doi.org/10.3389/fpls.2023.1190358.	Semagn K., Henriquez M. A., Iqbal M., Brûlé-Babel A. L., Strenzke K., Ciechanowska I., Navabi A., N’Diaye A., Pozniak C., Spaner D. (2023). Identification of Fusarium head blight sources of resistance and associated QTLs in historical and modern Canadian spring wheat. Front. Plant Sci. 14. https://doi.org/10.3389/fpls.2023.1190358.	FHB incidence	5B	3.91343	7.45	IWB3607	474884785	470506766	474884785	5B-inter2
QTL196	DW	Association mapping	Haile JK, Sertse D, N'Diaye A, Klymiuk V, Wiebe K, Ruan YF, Chawla HS, Henriquez MA, Wang LP, Kutcher HR, Steiner B, Buerstmayr H, Pozniak CJ (2023) Multi-locus genome-wide association studies reveal the genetic architecture of Fusarium head blight resistance in durum wheat. Frontiers in Plant Science 14. doi:10.3389/fpls.2023.1182548	Haile JK, Sertse D, N'Diaye A, Klymiuk V, Wiebe K, Ruan YF, Chawla HS, Henriquez MA, Wang LP, Kutcher HR, Steiner B, Buerstmayr H, Pozniak CJ (2023) Multi-locus genome-wide association studies reveal the genetic architecture of Fusarium head blight resistance in durum wheat. Frontiers in Plant Science 14. doi:10.3389/fpls.2023.1182548	Type III	5B	5.0937	53.381	IWA7776	506487957	504335330	507929809	5B-inter2
QTL303	DW	Linkage mapping	Giancaspro, A., Giove, S. L., Zito, D., Blanco, A., & Gadaleta, A. (2016). Mapping QTLs for Fusarium head blight resistance in an interspecific wheat population. Frontiers Plant Sci. 7, 1381. doi: 10.3389/fpls.2016.01381	Giancaspro, A., Giove, S. L., Zito, D., Blanco, A., & Gadaleta, A. (2016). Mapping QTLs for Fusarium head blight resistance in an interspecific wheat population. Frontiers Plant Sci. 7, 1381. doi: 10.3389/fpls.2016.01381	Type I	5B	3.1	9	IWB72334	514395841	504335330	527269998	5B-inter2
QTL369	BW	Association mapping	Semagn K., Henriquez M. A., Iqbal M., Brûlé-Babel A. L., Strenzke K., Ciechanowska I., Navabi A., N’Diaye A., Pozniak C., Spaner D. (2023). Identification of Fusarium head blight sources of resistance and associated QTLs in historical and modern Canadian spring wheat. Front. Plant Sci. 14. https://doi.org/10.3389/fpls.2023.1190358.	Semagn K., Henriquez M. A., Iqbal M., Brûlé-Babel A. L., Strenzke K., Ciechanowska I., Navabi A., N’Diaye A., Pozniak C., Spaner D. (2023). Identification of Fusarium head blight sources of resistance and associated QTLs in historical and modern Canadian spring wheat. Front. Plant Sci. 14. https://doi.org/10.3389/fpls.2023.1190358.	FHB incidence	5B	4.52475	8.735	IWA6894	542495332	540709946	543952579	5B-R2
QTL429	BW	Linkage mapping	Saini, D.K., Chahal, A., Pal, N. et al. Meta-analysis reveals consensus genomic regions associated with multiple disease resistance in wheat (Triticum aestivum L.). Mol. Breed. 42, 11 (2022). https://doi.org/10.1007/s11032-022-01282-z.	Goddard, R., Steed, A., Scheeren, P. L., Maciel, J. L. N., Caierão, E., Torres, G. A. M., et al. (2021) Identification of Fusarium head blight resistance loci in two Brazilian wheat mapping populations. PLoS ONE 16(3): e0248184. https://doi.org/10.1371/journal.pone.0248184.	Type III	5B	4.7	9.1	IWA6895	542499464	531347807	545355510	5B-R2
QTL370	BW	Association mapping	Semagn K., Henriquez M. A., Iqbal M., Brûlé-Babel A. L., Strenzke K., Ciechanowska I., Navabi A., N’Diaye A., Pozniak C., Spaner D. (2023). Identification of Fusarium head blight sources of resistance and associated QTLs in historical and modern Canadian spring wheat. Front. Plant Sci. 14. https://doi.org/10.3389/fpls.2023.1190358.	Semagn K., Henriquez M. A., Iqbal M., Brûlé-Babel A. L., Strenzke K., Ciechanowska I., Navabi A., N’Diaye A., Pozniak C., Spaner D. (2023). Identification of Fusarium head blight sources of resistance and associated QTLs in historical and modern Canadian spring wheat. Front. Plant Sci. 14. https://doi.org/10.3389/fpls.2023.1190358.	FHB visual rating index	5B	4.13989	7.919	IWB55478	547845570	545985075	548612991	5B-R2
QTL459	BW	Linkage mapping	Saini, D.K., Chahal, A., Pal, N. et al. Meta-analysis reveals consensus genomic regions associated with multiple disease resistance in wheat (Triticum aestivum L.). Mol. Breed. 42, 11 (2022). https://doi.org/10.1007/s11032-022-01282-z.	Thambugala, D., Brûlé-Babel, A.L., Blackwell, B.A. et al. (2020). Genetic analyses of native Fusarium head blight resistance in two spring wheat populations identifies QTL near the B1, Ppd-D1, Rht-1, Vrn-1, Fhb1, Fhb2, and Fhb5 loci. Theor. Appl. Genet. 133, 2775–2796. https://doi.org/10.1007/s00122-020-03631-y.	FHB incidence, severity, visual rating index & III	5B	3.3	7.05	IWB46909	552030250	543952579	565282544	5B-R2
QTL345	DW	Linkage mapping	Pirseyedi, S.M., Kumar, A., Ghavami, F. et al. Mapping QTL for Fusarium head blight resistance in a tunisian-derived durum wheat population (2019). Cereal Res. Comm. 47, 78–87.	Pirseyedi, S.M., Kumar, A., Ghavami, F. et al. Mapping QTL for Fusarium head blight resistance in a tunisian-derived durum wheat population (2019). Cereal Res. Comm. 47, 78–87.	FHB severity	5B	2	5.1	IWA1780	559774294	543952579	579955404	5B-R2
QTL466	BW	Linkage mapping	Saini, D.K., Chahal, A., Pal, N. et al. Meta-analysis reveals consensus genomic regions associated with multiple disease resistance in wheat (Triticum aestivum L.). Mol. Breed. 42, 11 (2022). https://doi.org/10.1007/s11032-022-01282-z.	Thambugala, D., Brûlé-Babel, A.L., Blackwell, B.A. et al. (2020). Genetic analyses of native Fusarium head blight resistance in two spring wheat populations identifies QTL near the B1, Ppd-D1, Rht-1, Vrn-1, Fhb1, Fhb2, and Fhb5 loci. Theor. Appl. Genet. 133, 2775–2796. https://doi.org/10.1007/s00122-020-03631-y.	FHB incidence, severity & visual rating index	5B	28.47	27.84	IWA6718	569346974	567825583	576831158	5B-R2
QTL197	DW	Association mapping	Ruan Y, Zhang W, Knox RE, Berraies S, Campbell HL, Ragupathy R, Boyle K, Polley B, Henriquez MA, Burt A, Kumar S, Cuthbert RD, Fobert PR, Buerstmayr H and DePauw RM (2020) Characterization of the Genetic Architecture for Fusarium Head Blight Resistance in Durum Wheat: The Complex Association of Resistance, Flowering Time, and Height Genes. Front. Plant Sci. 11:592064.	Ruan Y, Zhang W, Knox RE, Berraies S, Campbell HL, Ragupathy R, Boyle K, Polley B, Henriquez MA, Burt A, Kumar S, Cuthbert RD, Fobert PR, Buerstmayr H and DePauw RM (2020) Characterization of the Genetic Architecture for Fusarium Head Blight Resistance in Durum Wheat: The Complex Association of Resistance, Flowering Time, and Height Genes. Front. Plant Sci. 11:592064.	FHB incidence	5B	3.8	9.6	IWB36002	574041428	569592062	575291818	5B-R2
QTL117	BW	Linkage mapping	Venske, E., Dos Santos, R. S., Farias, D. D. R., Rother, V., da Maia, L. C., Pegoraro, C., Costa de Oliveira, A. (2019). Meta-Analysis of the QTLome of Fusarium Head Blight Resistance in Bread Wheat: Refining the Current Puzzle. Front. Plant Sci. 10, 727. https://doi.org/10.3389/fpls.2019.00727.	Petersen, S., Lyerly, J. H., Maloney, P. V., Brown-Guedira, G., Cowger, C., Costa, J. M., et al. (2016). Mapping of head blight resistance quantitative trait loci in winter wheat cultivar NC-neuse. Crop Sci. 56, 1473–1483. doi: 10.2135/cropsci2015.05.0312.	Type III	5B	9.7	18.2	IWB29442	576831158	569346974	579955404	5B-R2
QTL112	BW	Linkage mapping	Venske, E., Dos Santos, R. S., Farias, D. D. R., Rother, V., da Maia, L. C., Pegoraro, C., Costa de Oliveira, A. (2019). Meta-Analysis of the QTLome of Fusarium Head Blight Resistance in Bread Wheat: Refining the Current Puzzle. Front. Plant Sci. 10, 727. https://doi.org/10.3389/fpls.2019.00727.	Liu, S., Christopher, M. D., Griffey, C. A., Hall, M. D., Gundrum, P. G., and Brooks, W. S. (2012). Molecular characterization of resistance to Fusarium head blight in US soft red winter wheat breeding line VA00W-38. Crop Sci. 52, 2283–2292. doi: 10.2135/cropsci2012.03.0144.	Type I	5B	2.5	12.9	IWB7415	576910056	569346974	580355065	5B-R2
QTL427	BW	Linkage mapping	Saini, D.K., Chahal, A., Pal, N. et al. Meta-analysis reveals consensus genomic regions associated with multiple disease resistance in wheat (Triticum aestivum L.). Mol. Breed. 42, 11 (2022). https://doi.org/10.1007/s11032-022-01282-z.	Goddard, R., Steed, A., Scheeren, P. L., Maciel, J. L. N., Caierão, E., Torres, G. A. M., et al. (2021) Identification of Fusarium head blight resistance loci in two Brazilian wheat mapping populations. PLoS ONE 16(3): e0248184. https://doi.org/10.1371/journal.pone.0248184.	FHB severity	5B	5.6	11.8	IWB40210	577955052	569346974	581753394	5B-R2
QTL111	BW	Linkage mapping	Venske, E., Dos Santos, R. S., Farias, D. D. R., Rother, V., da Maia, L. C., Pegoraro, C., Costa de Oliveira, A. (2019). Meta-Analysis of the QTLome of Fusarium Head Blight Resistance in Bread Wheat: Refining the Current Puzzle. Front. Plant Sci. 10, 727. https://doi.org/10.3389/fpls.2019.00727.	Lin, F., Xue, S. L., Zhang, Z. Z., Zhang, C. Q., Kong, Z. X., Yao, G. Q., et al. (2006). Mapping QTL associated with resistance to Fusarium head blight in the Nanda 2419 × Wangshuibai population. II: Type I resistance. Theor. Appl. Genet. 112, 528–535. doi: 10.1007/s00122-005-0156-3.	Type I	5B	1.7	4.6	IWB60268	579955404	559253592	596954183	5B-R2
QTL198	DW	Association mapping	Haile JK, Sertse D, N'Diaye A, Klymiuk V, Wiebe K, Ruan YF, Chawla HS, Henriquez MA, Wang LP, Kutcher HR, Steiner B, Buerstmayr H, Pozniak CJ (2023) Multi-locus genome-wide association studies reveal the genetic architecture of Fusarium head blight resistance in durum wheat. Frontiers in Plant Science 14. doi:10.3389/fpls.2023.1182548	Haile JK, Sertse D, N'Diaye A, Klymiuk V, Wiebe K, Ruan YF, Chawla HS, Henriquez MA, Wang LP, Kutcher HR, Steiner B, Buerstmayr H, Pozniak CJ (2023) Multi-locus genome-wide association studies reveal the genetic architecture of Fusarium head blight resistance in durum wheat. Frontiers in Plant Science 14. doi:10.3389/fpls.2023.1182548	Type IV	5B	3.2163	3.9251	IWB7206	580878439	579360100	583073499	5B-R2
QTL428	BW	Linkage mapping	Saini, D.K., Chahal, A., Pal, N. et al. Meta-analysis reveals consensus genomic regions associated with multiple disease resistance in wheat (Triticum aestivum L.). Mol. Breed. 42, 11 (2022). https://doi.org/10.1007/s11032-022-01282-z.	Goddard, R., Steed, A., Scheeren, P. L., Maciel, J. L. N., Caierão, E., Torres, G. A. M., et al. (2021) Identification of Fusarium head blight resistance loci in two Brazilian wheat mapping populations. PLoS ONE 16(3): e0248184. https://doi.org/10.1371/journal.pone.0248184.	FHB severity	5B	4.5	9.2	IWB2191	583808592	577955052	592759285	5B-R2
QTL199	DW	Association mapping	Haile JK, Sertse D, N'Diaye A, Klymiuk V, Wiebe K, Ruan YF, Chawla HS, Henriquez MA, Wang LP, Kutcher HR, Steiner B, Buerstmayr H, Pozniak CJ (2023) Multi-locus genome-wide association studies reveal the genetic architecture of Fusarium head blight resistance in durum wheat. Frontiers in Plant Science 14. doi:10.3389/fpls.2023.1182548	Haile JK, Sertse D, N'Diaye A, Klymiuk V, Wiebe K, Ruan YF, Chawla HS, Henriquez MA, Wang LP, Kutcher HR, Steiner B, Buerstmayr H, Pozniak CJ (2023) Multi-locus genome-wide association studies reveal the genetic architecture of Fusarium head blight resistance in durum wheat. Frontiers in Plant Science 14. doi:10.3389/fpls.2023.1182548	FHB incidence	5B	5.5981	5.4301	IWB74046	585859289	584350010	588127799	5B-R2
QTL200	DW	Association mapping	Haile JK, Sertse D, N'Diaye A, Klymiuk V, Wiebe K, Ruan YF, Chawla HS, Henriquez MA, Wang LP, Kutcher HR, Steiner B, Buerstmayr H, Pozniak CJ (2023) Multi-locus genome-wide association studies reveal the genetic architecture of Fusarium head blight resistance in durum wheat. Frontiers in Plant Science 14. doi:10.3389/fpls.2023.1182548	Haile JK, Sertse D, N'Diaye A, Klymiuk V, Wiebe K, Ruan YF, Chawla HS, Henriquez MA, Wang LP, Kutcher HR, Steiner B, Buerstmayr H, Pozniak CJ (2023) Multi-locus genome-wide association studies reveal the genetic architecture of Fusarium head blight resistance in durum wheat. Frontiers in Plant Science 14. doi:10.3389/fpls.2023.1182548	Type IV	5B	5.9974	6.8303	IWB21508	588043826	585863268	590880314	5B-R2
QTL371	BW	Association mapping	Semagn K., Henriquez M. A., Iqbal M., Brûlé-Babel A. L., Strenzke K., Ciechanowska I., Navabi A., N’Diaye A., Pozniak C., Spaner D. (2023). Identification of Fusarium head blight sources of resistance and associated QTLs in historical and modern Canadian spring wheat. Front. Plant Sci. 14. https://doi.org/10.3389/fpls.2023.1190358.	Semagn K., Henriquez M. A., Iqbal M., Brûlé-Babel A. L., Strenzke K., Ciechanowska I., Navabi A., N’Diaye A., Pozniak C., Spaner D. (2023). Identification of Fusarium head blight sources of resistance and associated QTLs in historical and modern Canadian spring wheat. Front. Plant Sci. 14. https://doi.org/10.3389/fpls.2023.1190358.	FHB severity & visual rating index	5B	3.64453	6.749	IWB68074	592759285	590880314	594014653	5B-R2
QTL113	BW	Linkage mapping	Venske, E., Dos Santos, R. S., Farias, D. D. R., Rother, V., da Maia, L. C., Pegoraro, C., Costa de Oliveira, A. (2019). Meta-Analysis of the QTLome of Fusarium Head Blight Resistance in Bread Wheat: Refining the Current Puzzle. Front. Plant Sci. 10, 727. https://doi.org/10.3389/fpls.2019.00727.	Lu, Q., Lillemo, M., Skinnes, H., He, X., Shi, J., Ji, F., et al. (2012). Anther extrusion and plant height are associated with Type I resistance to Fusarium head blight in bread wheat line ‘Shanghai-3/Catbird’. Theor. Appl. Genet. 126, 317–334. doi: 10.1007/s00122-012-1981-9.	Type I & II	5B	>3.0	6.1	IWB45473	593990567	581753394	615864569	5B-R2
QTL114	BW	Linkage mapping	Venske, E., Dos Santos, R. S., Farias, D. D. R., Rother, V., da Maia, L. C., Pegoraro, C., Costa de Oliveira, A. (2019). Meta-Analysis of the QTLome of Fusarium Head Blight Resistance in Bread Wheat: Refining the Current Puzzle. Front. Plant Sci. 10, 727. https://doi.org/10.3389/fpls.2019.00727.	McCartney, C. A., Brûlé-Babel, A. L., Fedak, G., Martin, R. A., Mccallum, B. D., Gilbert, J., et al. (2016). Fusarium head blight resistance QTL in the spring wheat cross Kenyon/86ISMN 2137. Front. Microbiol. 7, 1–11. doi: 10.3389/fmicb.2016.01542.	Type I & II	5B	2.2	8.9	IWB68185	600678891	583808592	620486435	5B-R2
QTL202	DW	Association mapping	Haile JK, Sertse D, N'Diaye A, Klymiuk V, Wiebe K, Ruan YF, Chawla HS, Henriquez MA, Wang LP, Kutcher HR, Steiner B, Buerstmayr H, Pozniak CJ (2023) Multi-locus genome-wide association studies reveal the genetic architecture of Fusarium head blight resistance in durum wheat. Frontiers in Plant Science 14. doi:10.3389/fpls.2023.1182548	Haile JK, Sertse D, N'Diaye A, Klymiuk V, Wiebe K, Ruan YF, Chawla HS, Henriquez MA, Wang LP, Kutcher HR, Steiner B, Buerstmayr H, Pozniak CJ (2023) Multi-locus genome-wide association studies reveal the genetic architecture of Fusarium head blight resistance in durum wheat. Frontiers in Plant Science 14. doi:10.3389/fpls.2023.1182548	FHB ISD index	5B	4.2234	5.2619	IWB69025	620190180	618399788	622084007	5B-R2
QTL372	BW	Association mapping	Semagn K., Henriquez M. A., Iqbal M., Brûlé-Babel A. L., Strenzke K., Ciechanowska I., Navabi A., N’Diaye A., Pozniak C., Spaner D. (2023). Identification of Fusarium head blight sources of resistance and associated QTLs in historical and modern Canadian spring wheat. Front. Plant Sci. 14. https://doi.org/10.3389/fpls.2023.1190358.	Semagn K., Henriquez M. A., Iqbal M., Brûlé-Babel A. L., Strenzke K., Ciechanowska I., Navabi A., N’Diaye A., Pozniak C., Spaner D. (2023). Identification of Fusarium head blight sources of resistance and associated QTLs in historical and modern Canadian spring wheat. Front. Plant Sci. 14. https://doi.org/10.3389/fpls.2023.1190358.	FHB incidence, severity & visual rating index	5B	3.85546	7.227	IWB73100	635337256	632799664	635574032	5B-R2
QTL373	BW	Association mapping	Semagn K., Henriquez M. A., Iqbal M., Brûlé-Babel A. L., Strenzke K., Ciechanowska I., Navabi A., N’Diaye A., Pozniak C., Spaner D. (2023). Identification of Fusarium head blight sources of resistance and associated QTLs in historical and modern Canadian spring wheat. Front. Plant Sci. 14. https://doi.org/10.3389/fpls.2023.1190358.	Semagn K., Henriquez M. A., Iqbal M., Brûlé-Babel A. L., Strenzke K., Ciechanowska I., Navabi A., N’Diaye A., Pozniak C., Spaner D. (2023). Identification of Fusarium head blight sources of resistance and associated QTLs in historical and modern Canadian spring wheat. Front. Plant Sci. 14. https://doi.org/10.3389/fpls.2023.1190358.	FHB incidence	5B	3.84103	6.975	IWB7836	684159065	682583700	684438484	5B-R2
QTL374	BW	Association mapping	Semagn K., Henriquez M. A., Iqbal M., Brûlé-Babel A. L., Strenzke K., Ciechanowska I., Navabi A., N’Diaye A., Pozniak C., Spaner D. (2023). Identification of Fusarium head blight sources of resistance and associated QTLs in historical and modern Canadian spring wheat. Front. Plant Sci. 14. https://doi.org/10.3389/fpls.2023.1190358.	Semagn K., Henriquez M. A., Iqbal M., Brûlé-Babel A. L., Strenzke K., Ciechanowska I., Navabi A., N’Diaye A., Pozniak C., Spaner D. (2023). Identification of Fusarium head blight sources of resistance and associated QTLs in historical and modern Canadian spring wheat. Front. Plant Sci. 14. https://doi.org/10.3389/fpls.2023.1190358.	FHB incidence	6A	8.14558	15.94	IWB7949	3477413	1884008	4920528	6A-R1
QTL203	DW	Association mapping	Ruan Y, Zhang W, Knox RE, Berraies S, Campbell HL, Ragupathy R, Boyle K, Polley B, Henriquez MA, Burt A, Kumar S, Cuthbert RD, Fobert PR, Buerstmayr H and DePauw RM (2020) Characterization of the Genetic Architecture for Fusarium Head Blight Resistance in Durum Wheat: The Complex Association of Resistance, Flowering Time, and Height Genes. Front. Plant Sci. 11:592064.	Ruan Y, Zhang W, Knox RE, Berraies S, Campbell HL, Ragupathy R, Boyle K, Polley B, Henriquez MA, Burt A, Kumar S, Cuthbert RD, Fobert PR, Buerstmayr H and DePauw RM (2020) Characterization of the Genetic Architecture for Fusarium Head Blight Resistance in Durum Wheat: The Complex Association of Resistance, Flowering Time, and Height Genes. Front. Plant Sci. 11:592064.	FHB incidence	6A	6.3	15.7	IWB841	10542214	9005107	11959929	6A-R1
QTL204	DW	Association mapping	Haile JK, Sertse D, N'Diaye A, Klymiuk V, Wiebe K, Ruan YF, Chawla HS, Henriquez MA, Wang LP, Kutcher HR, Steiner B, Buerstmayr H, Pozniak CJ (2023) Multi-locus genome-wide association studies reveal the genetic architecture of Fusarium head blight resistance in durum wheat. Frontiers in Plant Science 14. doi:10.3389/fpls.2023.1182548	Haile JK, Sertse D, N'Diaye A, Klymiuk V, Wiebe K, Ruan YF, Chawla HS, Henriquez MA, Wang LP, Kutcher HR, Steiner B, Buerstmayr H, Pozniak CJ (2023) Multi-locus genome-wide association studies reveal the genetic architecture of Fusarium head blight resistance in durum wheat. Frontiers in Plant Science 14. doi:10.3389/fpls.2023.1182548	Type III	6A	4.6645	6.1854	IWB7996	11537979	9740524	12948035	6A-R1
QTL205	DW	Association mapping	Haile JK, Sertse D, N'Diaye A, Klymiuk V, Wiebe K, Ruan YF, Chawla HS, Henriquez MA, Wang LP, Kutcher HR, Steiner B, Buerstmayr H, Pozniak CJ (2023) Multi-locus genome-wide association studies reveal the genetic architecture of Fusarium head blight resistance in durum wheat. Frontiers in Plant Science 14. doi:10.3389/fpls.2023.1182548	Haile JK, Sertse D, N'Diaye A, Klymiuk V, Wiebe K, Ruan YF, Chawla HS, Henriquez MA, Wang LP, Kutcher HR, Steiner B, Buerstmayr H, Pozniak CJ (2023) Multi-locus genome-wide association studies reveal the genetic architecture of Fusarium head blight resistance in durum wheat. Frontiers in Plant Science 14. doi:10.3389/fpls.2023.1182548	Type III	6A	4.0539	20.2086	IWB51731	16371946	14392602	18511634	6A-R1
QTL206	DW	Association mapping	Ruan Y, Zhang W, Knox RE, Berraies S, Campbell HL, Ragupathy R, Boyle K, Polley B, Henriquez MA, Burt A, Kumar S, Cuthbert RD, Fobert PR, Buerstmayr H and DePauw RM (2020) Characterization of the Genetic Architecture for Fusarium Head Blight Resistance in Durum Wheat: The Complex Association of Resistance, Flowering Time, and Height Genes. Front. Plant Sci. 11:592064.	Ruan Y, Zhang W, Knox RE, Berraies S, Campbell HL, Ragupathy R, Boyle K, Polley B, Henriquez MA, Burt A, Kumar S, Cuthbert RD, Fobert PR, Buerstmayr H and DePauw RM (2020) Characterization of the Genetic Architecture for Fusarium Head Blight Resistance in Durum Wheat: The Complex Association of Resistance, Flowering Time, and Height Genes. Front. Plant Sci. 11:592064.	FHB severity	6A	3.4	15.7	IWB54795	16760265	15147493	18511634	6A-R1
QTL207	DW	Association mapping	Ruan Y, Zhang W, Knox RE, Berraies S, Campbell HL, Ragupathy R, Boyle K, Polley B, Henriquez MA, Burt A, Kumar S, Cuthbert RD, Fobert PR, Buerstmayr H and DePauw RM (2020) Characterization of the Genetic Architecture for Fusarium Head Blight Resistance in Durum Wheat: The Complex Association of Resistance, Flowering Time, and Height Genes. Front. Plant Sci. 11:592064.	Ruan Y, Zhang W, Knox RE, Berraies S, Campbell HL, Ragupathy R, Boyle K, Polley B, Henriquez MA, Burt A, Kumar S, Cuthbert RD, Fobert PR, Buerstmayr H and DePauw RM (2020) Characterization of the Genetic Architecture for Fusarium Head Blight Resistance in Durum Wheat: The Complex Association of Resistance, Flowering Time, and Height Genes. Front. Plant Sci. 11:592064.	FHB index	6A	3.1	15.7	IWB38294	19698732	16760973	20835940	6A-R1
QTL375	BW	Association mapping	Semagn K., Henriquez M. A., Iqbal M., Brûlé-Babel A. L., Strenzke K., Ciechanowska I., Navabi A., N’Diaye A., Pozniak C., Spaner D. (2023). Identification of Fusarium head blight sources of resistance and associated QTLs in historical and modern Canadian spring wheat. Front. Plant Sci. 14. https://doi.org/10.3389/fpls.2023.1190358.	Semagn K., Henriquez M. A., Iqbal M., Brûlé-Babel A. L., Strenzke K., Ciechanowska I., Navabi A., N’Diaye A., Pozniak C., Spaner D. (2023). Identification of Fusarium head blight sources of resistance and associated QTLs in historical and modern Canadian spring wheat. Front. Plant Sci. 14. https://doi.org/10.3389/fpls.2023.1190358.	FHB incidence, severity & visual rating index	6A	6.19671	11.968	IWB22480	25900481	21881396	27392609	6A-R1
QTL85	BW	Linkage mapping	Venske, E., Dos Santos, R. S., Farias, D. D. R., Rother, V., da Maia, L. C., Pegoraro, C., Costa de Oliveira, A. (2019). Meta-Analysis of the QTLome of Fusarium Head Blight Resistance in Bread Wheat: Refining the Current Puzzle. Front. Plant Sci. 10, 727. https://doi.org/10.3389/fpls.2019.00727.	Srinivasachary, Gosman, N., Steed, A., Simmonds, J., Leverington-Waite, M., Wang, Y., et al. (2008). Susceptibility to Fusarium head blight is associated with the Rht-D1b semi-dwarfing allele in wheat. Theor. Appl. Genet. 116, 1145–1153. doi: 10.1007/s00122-008-0742-2.	Type IV	6A	4.2	40.4	IWB36508	37273307	25459760	41855174	6A-R1
QTL376	BW	Association mapping	Semagn K., Henriquez M. A., Iqbal M., Brûlé-Babel A. L., Strenzke K., Ciechanowska I., Navabi A., N’Diaye A., Pozniak C., Spaner D. (2023). Identification of Fusarium head blight sources of resistance and associated QTLs in historical and modern Canadian spring wheat. Front. Plant Sci. 14. https://doi.org/10.3389/fpls.2023.1190358.	Semagn K., Henriquez M. A., Iqbal M., Brûlé-Babel A. L., Strenzke K., Ciechanowska I., Navabi A., N’Diaye A., Pozniak C., Spaner D. (2023). Identification of Fusarium head blight sources of resistance and associated QTLs in historical and modern Canadian spring wheat. Front. Plant Sci. 14. https://doi.org/10.3389/fpls.2023.1190358.	FHB incidence	6A	6.76015	13.129	IWB69925	46085233	41855476	47185465	6A-inter1
QTL377	BW	Association mapping	Semagn K., Henriquez M. A., Iqbal M., Brûlé-Babel A. L., Strenzke K., Ciechanowska I., Navabi A., N’Diaye A., Pozniak C., Spaner D. (2023). Identification of Fusarium head blight sources of resistance and associated QTLs in historical and modern Canadian spring wheat. Front. Plant Sci. 14. https://doi.org/10.3389/fpls.2023.1190358.	Semagn K., Henriquez M. A., Iqbal M., Brûlé-Babel A. L., Strenzke K., Ciechanowska I., Navabi A., N’Diaye A., Pozniak C., Spaner D. (2023). Identification of Fusarium head blight sources of resistance and associated QTLs in historical and modern Canadian spring wheat. Front. Plant Sci. 14. https://doi.org/10.3389/fpls.2023.1190358.	FHB incidence	6A	3.51684	6.541	IWB52972	230934226	228269929	231544265	6A-C
QTL208	DW	Association mapping	Kirana RP, Michel S, Moreno-Amores J, Prat N, Lemmens M, Buerstmayr M, Buerstmayr H, Steiner B (2023a) Pyramiding Fusarium head blight resistance QTL from T. aestivum, T. dicoccum and T. dicoccoides in durum wheat. Theor. Appl. Genet. 136. doi:10.1007/s00122-023-04426-7	Kirana RP, Michel S, Moreno-Amores J, Prat N, Lemmens M, Buerstmayr M, Buerstmayr H, Steiner B (2023a) Pyramiding Fusarium head blight resistance QTL from T. aestivum, T. dicoccum and T. dicoccoides in durum wheat. Theor. Appl. Genet. 136. doi:10.1007/s00122-023-04426-7	FHB severity	6A	4.4	12.88	IWB35212	325722678	323649374	329549874	6A-C
QTL209	DW	Association mapping	Haile JK, Sertse D, N'Diaye A, Klymiuk V, Wiebe K, Ruan YF, Chawla HS, Henriquez MA, Wang LP, Kutcher HR, Steiner B, Buerstmayr H, Pozniak CJ (2023) Multi-locus genome-wide association studies reveal the genetic architecture of Fusarium head blight resistance in durum wheat. Frontiers in Plant Science 14. doi:10.3389/fpls.2023.1182548	Haile JK, Sertse D, N'Diaye A, Klymiuk V, Wiebe K, Ruan YF, Chawla HS, Henriquez MA, Wang LP, Kutcher HR, Steiner B, Buerstmayr H, Pozniak CJ (2023) Multi-locus genome-wide association studies reveal the genetic architecture of Fusarium head blight resistance in durum wheat. Frontiers in Plant Science 14. doi:10.3389/fpls.2023.1182548	Type IV	6A	3.1331	3.8368	IWB62878	446638659	444831388	449020417	6A-C
QTL83	BW	Linkage mapping	Venske, E., Dos Santos, R. S., Farias, D. D. R., Rother, V., da Maia, L. C., Pegoraro, C., Costa de Oliveira, A. (2019). Meta-Analysis of the QTLome of Fusarium Head Blight Resistance in Bread Wheat: Refining the Current Puzzle. Front. Plant Sci. 10, 727. https://doi.org/10.3389/fpls.2019.00727.	Schmolke, M., Zimmermann, G., Buerstmayr, H., Schweizer, G., Miedaner, T., Korzun, V., ... & Hartl, L. (2005). Molecular mapping of Fusarium head blight resistance in the winter wheat population Dream/Lynx. Theoretical and Applied Genetics, 111, 747-756; Häberle, J., Schmolke, M., Schweizer, G., Korzun, V., Ebmeyer, E., Zimmermann, G., et al. (2007). Effects of two major Fusarium head blight resi…	Type II	6A	5.8	19	IWB73744	483276491	453726672	503496900	6A-inter2
QTL378	BW	Association mapping	Semagn K., Henriquez M. A., Iqbal M., Brûlé-Babel A. L., Strenzke K., Ciechanowska I., Navabi A., N’Diaye A., Pozniak C., Spaner D. (2023). Identification of Fusarium head blight sources of resistance and associated QTLs in historical and modern Canadian spring wheat. Front. Plant Sci. 14. https://doi.org/10.3389/fpls.2023.1190358.	Semagn K., Henriquez M. A., Iqbal M., Brûlé-Babel A. L., Strenzke K., Ciechanowska I., Navabi A., N’Diaye A., Pozniak C., Spaner D. (2023). Identification of Fusarium head blight sources of resistance and associated QTLs in historical and modern Canadian spring wheat. Front. Plant Sci. 14. https://doi.org/10.3389/fpls.2023.1190358.	FHB incidence	6A	3.52761	6.563	IWB6191	498129329	496091648	498766498	6A-inter2
QTL381	BW	Association mapping	Semagn K., Henriquez M. A., Iqbal M., Brûlé-Babel A. L., Strenzke K., Ciechanowska I., Navabi A., N’Diaye A., Pozniak C., Spaner D. (2023). Identification of Fusarium head blight sources of resistance and associated QTLs in historical and modern Canadian spring wheat. Front. Plant Sci. 14. https://doi.org/10.3389/fpls.2023.1190358.	Semagn K., Henriquez M. A., Iqbal M., Brûlé-Babel A. L., Strenzke K., Ciechanowska I., Navabi A., N’Diaye A., Pozniak C., Spaner D. (2023). Identification of Fusarium head blight sources of resistance and associated QTLs in historical and modern Canadian spring wheat. Front. Plant Sci. 14. https://doi.org/10.3389/fpls.2023.1190358.	FHB incidence	6A	3.52761	6.563	IWB62830	498455712	496091648	499682736	6A-inter2
QTL383	BW	Association mapping	Semagn K., Henriquez M. A., Iqbal M., Brûlé-Babel A. L., Strenzke K., Ciechanowska I., Navabi A., N’Diaye A., Pozniak C., Spaner D. (2023). Identification of Fusarium head blight sources of resistance and associated QTLs in historical and modern Canadian spring wheat. Front. Plant Sci. 14. https://doi.org/10.3389/fpls.2023.1190358.	Semagn K., Henriquez M. A., Iqbal M., Brûlé-Babel A. L., Strenzke K., Ciechanowska I., Navabi A., N’Diaye A., Pozniak C., Spaner D. (2023). Identification of Fusarium head blight sources of resistance and associated QTLs in historical and modern Canadian spring wheat. Front. Plant Sci. 14. https://doi.org/10.3389/fpls.2023.1190358.	FHB incidence	6A	3.52761	6.563	IWB9763	499925095	498181286	500783570	6A-inter2
QTL210	DW	Association mapping	Haile JK, Sertse D, N'Diaye A, Klymiuk V, Wiebe K, Ruan YF, Chawla HS, Henriquez MA, Wang LP, Kutcher HR, Steiner B, Buerstmayr H, Pozniak CJ (2023) Multi-locus genome-wide association studies reveal the genetic architecture of Fusarium head blight resistance in durum wheat. Frontiers in Plant Science 14. doi:10.3389/fpls.2023.1182548	Haile JK, Sertse D, N'Diaye A, Klymiuk V, Wiebe K, Ruan YF, Chawla HS, Henriquez MA, Wang LP, Kutcher HR, Steiner B, Buerstmayr H, Pozniak CJ (2023) Multi-locus genome-wide association studies reveal the genetic architecture of Fusarium head blight resistance in durum wheat. Frontiers in Plant Science 14. doi:10.3389/fpls.2023.1182548	FHB incidence	6A	3.8878	6.4979	IWB69268	542709695	540858357	544631432	6A-inter2
QTL81	BW	Linkage mapping	Venske, E., Dos Santos, R. S., Farias, D. D. R., Rother, V., da Maia, L. C., Pegoraro, C., Costa de Oliveira, A. (2019). Meta-Analysis of the QTLome of Fusarium Head Blight Resistance in Bread Wheat: Refining the Current Puzzle. Front. Plant Sci. 10, 727. https://doi.org/10.3389/fpls.2019.00727.	Petersen, S., Lyerly, J. H., Maloney, P. V., Brown-Guedira, G., Cowger, C., Costa, J. M., et al. (2016). Mapping of head blight resistance quantitative trait loci in winter wheat cultivar NC-neuse. Crop Sci. 56, 1473–1483. doi: 10.2135/cropsci2015.05.0312.	Type I & II	6A	4.2	11.1	IWA4036	544417097	525722832	553851296	6A-inter2
QTL438	BW	Linkage mapping	Saini, D.K., Chahal, A., Pal, N. et al. Meta-analysis reveals consensus genomic regions associated with multiple disease resistance in wheat (Triticum aestivum L.). Mol. Breed. 42, 11 (2022). https://doi.org/10.1007/s11032-022-01282-z.	Goddard, R., Steed, A., Scheeren, P. L., Maciel, J. L. N., Caierão, E., Torres, G. A. M., et al. (2021) Identification of Fusarium head blight resistance loci in two Brazilian wheat mapping populations. PLoS ONE 16(3): e0248184. https://doi.org/10.1371/journal.pone.0248184.	Type III	6A	4.4	9.3	IWB42262	576695703	568418735	586615625	6A-R2
QTL211	DW	Association mapping	Haile JK, Sertse D, N'Diaye A, Klymiuk V, Wiebe K, Ruan YF, Chawla HS, Henriquez MA, Wang LP, Kutcher HR, Steiner B, Buerstmayr H, Pozniak CJ (2023) Multi-locus genome-wide association studies reveal the genetic architecture of Fusarium head blight resistance in durum wheat. Frontiers in Plant Science 14. doi:10.3389/fpls.2023.1182548	Haile JK, Sertse D, N'Diaye A, Klymiuk V, Wiebe K, Ruan YF, Chawla HS, Henriquez MA, Wang LP, Kutcher HR, Steiner B, Buerstmayr H, Pozniak CJ (2023) Multi-locus genome-wide association studies reveal the genetic architecture of Fusarium head blight resistance in durum wheat. Frontiers in Plant Science 14. doi:10.3389/fpls.2023.1182548	Type III	6A	3.5869	12.2296	IWB73985	586615625	582829110	588260181	6A-R2
QTL384	BW	Association mapping	Semagn K., Henriquez M. A., Iqbal M., Brûlé-Babel A. L., Strenzke K., Ciechanowska I., Navabi A., N’Diaye A., Pozniak C., Spaner D. (2023). Identification of Fusarium head blight sources of resistance and associated QTLs in historical and modern Canadian spring wheat. Front. Plant Sci. 14. https://doi.org/10.3389/fpls.2023.1190358.	Semagn K., Henriquez M. A., Iqbal M., Brûlé-Babel A. L., Strenzke K., Ciechanowska I., Navabi A., N’Diaye A., Pozniak C., Spaner D. (2023). Identification of Fusarium head blight sources of resistance and associated QTLs in historical and modern Canadian spring wheat. Front. Plant Sci. 14. https://doi.org/10.3389/fpls.2023.1190358.	FHB incidence	6A	8.14558	15.94	IWB69770	589859845	588260181	591230193	6A-R2
QTL212	DW	Association mapping	Ruan Y, Zhang W, Knox RE, Berraies S, Campbell HL, Ragupathy R, Boyle K, Polley B, Henriquez MA, Burt A, Kumar S, Cuthbert RD, Fobert PR, Buerstmayr H and DePauw RM (2020) Characterization of the Genetic Architecture for Fusarium Head Blight Resistance in Durum Wheat: The Complex Association of Resistance, Flowering Time, and Height Genes. Front. Plant Sci. 11:592064.	Ruan Y, Zhang W, Knox RE, Berraies S, Campbell HL, Ragupathy R, Boyle K, Polley B, Henriquez MA, Burt A, Kumar S, Cuthbert RD, Fobert PR, Buerstmayr H and DePauw RM (2020) Characterization of the Genetic Architecture for Fusarium Head Blight Resistance in Durum Wheat: The Complex Association of Resistance, Flowering Time, and Height Genes. Front. Plant Sci. 11:592064.	FHB index	6A	3.8	16	IWB28546	597277742	594468130	598760960	6A-R2
QTL213	DW	Association mapping	Ruan Y, Zhang W, Knox RE, Berraies S, Campbell HL, Ragupathy R, Boyle K, Polley B, Henriquez MA, Burt A, Kumar S, Cuthbert RD, Fobert PR, Buerstmayr H and DePauw RM (2020) Characterization of the Genetic Architecture for Fusarium Head Blight Resistance in Durum Wheat: The Complex Association of Resistance, Flowering Time, and Height Genes. Front. Plant Sci. 11:592064.	Ruan Y, Zhang W, Knox RE, Berraies S, Campbell HL, Ragupathy R, Boyle K, Polley B, Henriquez MA, Burt A, Kumar S, Cuthbert RD, Fobert PR, Buerstmayr H and DePauw RM (2020) Characterization of the Genetic Architecture for Fusarium Head Blight Resistance in Durum Wheat: The Complex Association of Resistance, Flowering Time, and Height Genes. Front. Plant Sci. 11:592064.	FHB incidence	6A	6.4	16	IWB12266	598716867	596626025	600139677	6A-R2
QTL385	BW	Association mapping	Semagn K., Henriquez M. A., Iqbal M., Brûlé-Babel A. L., Strenzke K., Ciechanowska I., Navabi A., N’Diaye A., Pozniak C., Spaner D. (2023). Identification of Fusarium head blight sources of resistance and associated QTLs in historical and modern Canadian spring wheat. Front. Plant Sci. 14. https://doi.org/10.3389/fpls.2023.1190358.	Semagn K., Henriquez M. A., Iqbal M., Brûlé-Babel A. L., Strenzke K., Ciechanowska I., Navabi A., N’Diaye A., Pozniak C., Spaner D. (2023). Identification of Fusarium head blight sources of resistance and associated QTLs in historical and modern Canadian spring wheat. Front. Plant Sci. 14. https://doi.org/10.3389/fpls.2023.1190358.	FHB incidence & severity	6A	5.62505	10.807	IWB35245	600476584	598866347	601919162	6A-R2
QTL214	DW	Association mapping	Steiner B, Michel S, Maccaferri M, Lemmens M, Tuberosa R, Buerstmayr H (2019) Exploring and exploiting the genetic variation of Fusarium head blight resistance for genomic-assisted breeding in the elite durum wheat gene pool. Theor. Appl. Genet. 132:969-988. doi:10.1007/s00122-018-3253-9	Steiner B, Michel S, Maccaferri M, Lemmens M, Tuberosa R, Buerstmayr H (2019) Exploring and exploiting the genetic variation of Fusarium head blight resistance for genomic-assisted breeding in the elite durum wheat gene pool. Theor. Appl. Genet. 132:969-988. doi:10.1007/s00122-018-3253-9	FHB severity	6A	3.19	3.8	IWB70133	603258491	601739345	604516854	6A-R2
QTL215	DW	Association mapping	Ruan Y, Zhang W, Knox RE, Berraies S, Campbell HL, Ragupathy R, Boyle K, Polley B, Henriquez MA, Burt A, Kumar S, Cuthbert RD, Fobert PR, Buerstmayr H and DePauw RM (2020) Characterization of the Genetic Architecture for Fusarium Head Blight Resistance in Durum Wheat: The Complex Association of Resistance, Flowering Time, and Height Genes. Front. Plant Sci. 11:592064.	Ruan Y, Zhang W, Knox RE, Berraies S, Campbell HL, Ragupathy R, Boyle K, Polley B, Henriquez MA, Burt A, Kumar S, Cuthbert RD, Fobert PR, Buerstmayr H and DePauw RM (2020) Characterization of the Genetic Architecture for Fusarium Head Blight Resistance in Durum Wheat: The Complex Association of Resistance, Flowering Time, and Height Genes. Front. Plant Sci. 11:592064.	FHB incidence	6A	4.3	16	IWB27507	606842992	605206387	608259551	6A-R2
QTL216	DW	Association mapping	Haile JK, Sertse D, N'Diaye A, Klymiuk V, Wiebe K, Ruan YF, Chawla HS, Henriquez MA, Wang LP, Kutcher HR, Steiner B, Buerstmayr H, Pozniak CJ (2023) Multi-locus genome-wide association studies reveal the genetic architecture of Fusarium head blight resistance in durum wheat. Frontiers in Plant Science 14. doi:10.3389/fpls.2023.1182548	Haile JK, Sertse D, N'Diaye A, Klymiuk V, Wiebe K, Ruan YF, Chawla HS, Henriquez MA, Wang LP, Kutcher HR, Steiner B, Buerstmayr H, Pozniak CJ (2023) Multi-locus genome-wide association studies reveal the genetic architecture of Fusarium head blight resistance in durum wheat. Frontiers in Plant Science 14. doi:10.3389/fpls.2023.1182548	Type III	6A	3.6922	11.8138	IWB46593	609178400	607669963	610189609	6A-R2
QTL217	DW	Association mapping	Ruan Y, Zhang W, Knox RE, Berraies S, Campbell HL, Ragupathy R, Boyle K, Polley B, Henriquez MA, Burt A, Kumar S, Cuthbert RD, Fobert PR, Buerstmayr H and DePauw RM (2020) Characterization of the Genetic Architecture for Fusarium Head Blight Resistance in Durum Wheat: The Complex Association of Resistance, Flowering Time, and Height Genes. Front. Plant Sci. 11:592064.	Ruan Y, Zhang W, Knox RE, Berraies S, Campbell HL, Ragupathy R, Boyle K, Polley B, Henriquez MA, Burt A, Kumar S, Cuthbert RD, Fobert PR, Buerstmayr H and DePauw RM (2020) Characterization of the Genetic Architecture for Fusarium Head Blight Resistance in Durum Wheat: The Complex Association of Resistance, Flowering Time, and Height Genes. Front. Plant Sci. 11:592064.	FHB severity	6A	4.2	16	IWB48840	612691354	611067927	613906069	6A-R2
QTL218	DW	Association mapping	Haile JK, Sertse D, N'Diaye A, Klymiuk V, Wiebe K, Ruan YF, Chawla HS, Henriquez MA, Wang LP, Kutcher HR, Steiner B, Buerstmayr H, Pozniak CJ (2023) Multi-locus genome-wide association studies reveal the genetic architecture of Fusarium head blight resistance in durum wheat. Frontiers in Plant Science 14. doi:10.3389/fpls.2023.1182548	Haile JK, Sertse D, N'Diaye A, Klymiuk V, Wiebe K, Ruan YF, Chawla HS, Henriquez MA, Wang LP, Kutcher HR, Steiner B, Buerstmayr H, Pozniak CJ (2023) Multi-locus genome-wide association studies reveal the genetic architecture of Fusarium head blight resistance in durum wheat. Frontiers in Plant Science 14. doi:10.3389/fpls.2023.1182548	Type III	6B	3.1265	5.0127	IWA2098	4048627	2543702	5728231	6B-R1
QTL219	DW	Association mapping	Haile JK, Sertse D, N'Diaye A, Klymiuk V, Wiebe K, Ruan YF, Chawla HS, Henriquez MA, Wang LP, Kutcher HR, Steiner B, Buerstmayr H, Pozniak CJ (2023) Multi-locus genome-wide association studies reveal the genetic architecture of Fusarium head blight resistance in durum wheat. Frontiers in Plant Science 14. doi:10.3389/fpls.2023.1182548	Haile JK, Sertse D, N'Diaye A, Klymiuk V, Wiebe K, Ruan YF, Chawla HS, Henriquez MA, Wang LP, Kutcher HR, Steiner B, Buerstmayr H, Pozniak CJ (2023) Multi-locus genome-wide association studies reveal the genetic architecture of Fusarium head blight resistance in durum wheat. Frontiers in Plant Science 14. doi:10.3389/fpls.2023.1182548	Type III	6B	4.2544	9.3329	IWB70382	9260896	7399698	11031885	6B-R1
QTL221	DW	Association mapping	Haile JK, Sertse D, N'Diaye A, Klymiuk V, Wiebe K, Ruan YF, Chawla HS, Henriquez MA, Wang LP, Kutcher HR, Steiner B, Buerstmayr H, Pozniak CJ (2023) Multi-locus genome-wide association studies reveal the genetic architecture of Fusarium head blight resistance in durum wheat. Frontiers in Plant Science 14. doi:10.3389/fpls.2023.1182548	Haile JK, Sertse D, N'Diaye A, Klymiuk V, Wiebe K, Ruan YF, Chawla HS, Henriquez MA, Wang LP, Kutcher HR, Steiner B, Buerstmayr H, Pozniak CJ (2023) Multi-locus genome-wide association studies reveal the genetic architecture of Fusarium head blight resistance in durum wheat. Frontiers in Plant Science 14. doi:10.3389/fpls.2023.1182548	Type III	6B	9.0666	18.5376	IWB43811	10810895	9260896	12381032	6B-R1
QTL224	DW	Association mapping	Haile JK, Sertse D, N'Diaye A, Klymiuk V, Wiebe K, Ruan YF, Chawla HS, Henriquez MA, Wang LP, Kutcher HR, Steiner B, Buerstmayr H, Pozniak CJ (2023) Multi-locus genome-wide association studies reveal the genetic architecture of Fusarium head blight resistance in durum wheat. Frontiers in Plant Science 14. doi:10.3389/fpls.2023.1182548	Haile JK, Sertse D, N'Diaye A, Klymiuk V, Wiebe K, Ruan YF, Chawla HS, Henriquez MA, Wang LP, Kutcher HR, Steiner B, Buerstmayr H, Pozniak CJ (2023) Multi-locus genome-wide association studies reveal the genetic architecture of Fusarium head blight resistance in durum wheat. Frontiers in Plant Science 14. doi:10.3389/fpls.2023.1182548	FHB severity	6B	4.9268	7.6635	IWB74087	12369260	10815940	13977388	6B-R1
QTL225	DW	Association mapping	Haile JK, Sertse D, N'Diaye A, Klymiuk V, Wiebe K, Ruan YF, Chawla HS, Henriquez MA, Wang LP, Kutcher HR, Steiner B, Buerstmayr H, Pozniak CJ (2023) Multi-locus genome-wide association studies reveal the genetic architecture of Fusarium head blight resistance in durum wheat. Frontiers in Plant Science 14. doi:10.3389/fpls.2023.1182548	Haile JK, Sertse D, N'Diaye A, Klymiuk V, Wiebe K, Ruan YF, Chawla HS, Henriquez MA, Wang LP, Kutcher HR, Steiner B, Buerstmayr H, Pozniak CJ (2023) Multi-locus genome-wide association studies reveal the genetic architecture of Fusarium head blight resistance in durum wheat. Frontiers in Plant Science 14. doi:10.3389/fpls.2023.1182548	FHB severity	6B	5.0592	23.3294	IWB55027	15812942	13977388	17165795	6B-R1
QTL42	BW	Linkage mapping	Venske, E., Dos Santos, R. S., Farias, D. D. R., Rother, V., da Maia, L. C., Pegoraro, C., Costa de Oliveira, A. (2019). Meta-Analysis of the QTLome of Fusarium Head Blight Resistance in Bread Wheat: Refining the Current Puzzle. Front. Plant Sci. 10, 727. https://doi.org/10.3389/fpls.2019.00727.	Zhang, M., Zhang, R., Yang, J., and Luo, P. (2010). Identification of a new QTL for Fusarium head blight resistance in the wheat genotype “Wang shui-bai”. Mol. Biol. Rep. 37, 1031–1035. doi: 10.1007/s11033-009-9809-7.	Type II	6B	4.63	22.37	IWB6226	16077783	6694615	20597673	6B-R1
QTL226	DW	Association mapping	Haile JK, Sertse D, N'Diaye A, Klymiuk V, Wiebe K, Ruan YF, Chawla HS, Henriquez MA, Wang LP, Kutcher HR, Steiner B, Buerstmayr H, Pozniak CJ (2023) Multi-locus genome-wide association studies reveal the genetic architecture of Fusarium head blight resistance in durum wheat. Frontiers in Plant Science 14. doi:10.3389/fpls.2023.1182548	Haile JK, Sertse D, N'Diaye A, Klymiuk V, Wiebe K, Ruan YF, Chawla HS, Henriquez MA, Wang LP, Kutcher HR, Steiner B, Buerstmayr H, Pozniak CJ (2023) Multi-locus genome-wide association studies reveal the genetic architecture of Fusarium head blight resistance in durum wheat. Frontiers in Plant Science 14. doi:10.3389/fpls.2023.1182548	FHB severity	6B	3.2039	15.1294	IWB6226	16077783	14520878	17165795	6B-R1
QTL227	DW	Association mapping	Haile JK, Sertse D, N'Diaye A, Klymiuk V, Wiebe K, Ruan YF, Chawla HS, Henriquez MA, Wang LP, Kutcher HR, Steiner B, Buerstmayr H, Pozniak CJ (2023) Multi-locus genome-wide association studies reveal the genetic architecture of Fusarium head blight resistance in durum wheat. Frontiers in Plant Science 14. doi:10.3389/fpls.2023.1182548	Haile JK, Sertse D, N'Diaye A, Klymiuk V, Wiebe K, Ruan YF, Chawla HS, Henriquez MA, Wang LP, Kutcher HR, Steiner B, Buerstmayr H, Pozniak CJ (2023) Multi-locus genome-wide association studies reveal the genetic architecture of Fusarium head blight resistance in durum wheat. Frontiers in Plant Science 14. doi:10.3389/fpls.2023.1182548	FHB severity	6B	3.9796	4.7302	IWB41097	28673353	26915060	29915158	6B-R1
QTL118	BW	Linkage mapping	Venske, E., Dos Santos, R. S., Farias, D. D. R., Rother, V., da Maia, L. C., Pegoraro, C., Costa de Oliveira, A. (2019). Meta-Analysis of the QTLome of Fusarium Head Blight Resistance in Bread Wheat: Refining the Current Puzzle. Front. Plant Sci. 10, 727. https://doi.org/10.3389/fpls.2019.00727.	Srinivasachary, Gosman, N., Steed, A., Simmonds, J., Leverington-Waite, M., Wang, Y., et al. (2008). Susceptibility to Fusarium head blight is associated with the Rht-D1b semi-dwarfing allele in wheat. Theor. Appl. Genet. 116, 1145–1153. doi: 10.1007/s00122-008-0742-2.	Type I	6B	2.4	9.2	IWB9966	29915158	17161916	51936763	6B-R1
[truncated: 122 more rows]

## Sheet: Sheet1
Type I	1
[truncated: 7 more rows]
