# Supplementary material for: Priority actions for Fusarium head blight resistance in durum wheat: Insights from the wheat initiative
Source: Plant Genome. 2025 Jan 6;18(1):e20539. doi: 10.1002/tpg2.20539 (PMC11701714; doi:10.1002/tpg2.20539)
Supplement: Supplementary file 4 — Supplementary Data_S4. QTL projection and identification of putative unique QTL‐clusters and singletones for FHB response detected in durum and bread wheat projected on Svevo RefSeq v1.0 genome. [file TPG2-18-e20539-s002.xlsx]

## Sheet: Data_S4
Position paper Fhb durum wheat expert working group, 2024
Putative unique QTL Clusters and singletones for FHB response detected in durum and bread wheat projected on Svevo RefSeq v1.0 genome
QTL Cluster and singletone code	QTL code (projected)	Wheatb	chr	Marker Peak	Marker Peak position (bp)	Regionc	Start	End	Coverage
QTL312_DW	QTL312	DW	1A	IWB65373	4614159	R1	3160359	6067959	2907600
QFhb_Cls_DW_1A.1	QTL311	DW	1A	IWB8696	7211241	R1	5757441	9012130	3254689
	QTL310	DW	1A	IWB7470	7558330	R1
QFhb.Cls_DW_BW_1A.1	QTL45	BW	1A	IWA4033	10696533	R1	9242733	13457190	4214457
	QTL47	BW	1A	IWB26930	11093417	R1
	QTL1	DW	1A	IWB11301	12003390	R1
QTL2_DW	QTL2	DW	1A	IWB36053	13946568	R1	5370568	15400368	10029800
QTL130_BW	QTL130	BW	1A	IWB59888	19030671	R1	10454671	20484471	10029800
QTL3_DW	QTL3	DW	1A	IWB28549	25523936	R1	16947936	26977736	10029800
QFhb_Cls_BW_1A.1	QTL1	BW	1A	IWB31602	28850063	inter1	20274063	38347237	18073174
	QTL131	BW	1A	IWB51485	29771237	inter1
QFhb_Cls_BW_1A.2	QTL46	BW	1A	IWB11970	40512186	inter1	31936186	52303927	20367741
	QTL132	BW	1A	IWB30674	43727927	inter1
QTL133_BW	QTL133	BW	1A	IWB6148	121267189	C	14148189	228386189	214238000
QFhb.Cls_DW_BW_1A.2	QTL134	BW	1A	IWB72311	283733202	C	176614202	466054623	289440421
	QTL135	BW	1A	IWB50882	358935623	C
	QTL4	DW	1A	IWB12984	358935623	C
QTL136_BW	QTL136	BW	1A	IWB27914	455712913	inter2	447136913	464288913	17152000
QTL5_DW	QTL5	DW	1A	IWB52047	482932883	inter2	474356883	491508883	17152000
QFhb.Cls_DW_BW_1A.3	QTL137	BW	1A	IWB8943	521233462	inter2	512657462	545147735	32490273
	QTL138	BW	1A	IWB64795	521587105	inter2
	QTL139	BW	1A	IWB7965	521587303	inter2
	QTL140	BW	1A	IWB13864	521590282	inter2
	QTL143	BW	1A	IWA3405	521653908	inter2
	QTL144	BW	1A	IWB69793	525218095	inter2
	QTL6	DW	1A	IWB12315.1	527123316	inter2
	QTL145	BW	1A	IWB6676	528616673	inter2
	QTL50	BW	1A	IWA3805	531432054	inter2
	QTL43	BW	1A	IWB72959	536571735	inter2
QFhb.Cls_DW_BW_1A.4	QTL7	DW	1A	IWB65742	548986927	inter2	540410927	570831732	30420805
	QTL340	DW	1A	IWB29153	554462858	inter2
	QTL2	BW	1A	IWB60380	556241149	inter2
	QTL8	DW	1A	IWB64554	562255732	inter2
QTL9_DW	QTL9	DW	1A	IWB6843	572868704	R2	564292704	574322504	10029800
QTL414_BW	QTL414	BW	1B	IWA7398	9055175	R1	479175	10508975	10029800
QFhb_Cls_DW_1B.1	QTL314	DW	1B	IWB12258	13971152	R1	12517352	16338093	3820741
	QTL313	DW	1B	IWB22868	14884293	R1
QTL18_BW	QTL18	BW	1B	IWB73446	16549601	R1	7973601	18003401	10029800
QTL10_DW	QTL10	DW	1B	IWB33689	33642123	R1	25066123	35095923	10029800
QTL124_BW	QTL124	BW	1B	IWB74006	37019676	inter1	28443676	45595676	17152000
QFhb.Cls_DW_BW_1B.1	QTL11	DW	1B	IWB46147	88695984	C	0	285357629	285357629
	QTL12	DW	1B	IWB7703	108212723	C
	QTL146	BW	1B	IWB34993	165894161	C
	QTL147	BW	1B	IWB8750	168237172	C
	QTL13	DW	1B	IWB31632	178238629	C
QFhb_Cls_BW_1B.1	QTL149	BW	1B	IWB38751	310902007	C	203783007	421442826	217659819
	QTL150	BW	1B	IWB34685	312570419	C
	QTL152	BW	1B	IWA6703	314323826	inter2
QTL153_BW	QTL153	BW	1B	IWB31738	333917229	inter2	325341229	342493229
QTL358_DW	QTL358	DW	1B	IWB461	387644641	inter2	379068641	396220641
QTL154_BW	QTL154	BW	1B	IWB71872	430481332	inter2	421905332	439057332
QFhb_Cls_BW_1B.2	QTL155	BW	1B	IWB7365	481522182	inter2	472946182	491852530	18906348
	QTL156	BW	1B	IWB12619	482686981	inter2
	QTL96	BW	1B	IWB38741	483276530	inter2
QFhb.Cls_DW_BW_1B.2	QTL14	DW	1B	IWB4238	505497966	inter2	496921966	522424364	25502398
	QTL475	BW	1B	IWB72078	513848364	inter2
QFhb.Cls_DW_BW_1B.3	QTL15	DW	1B	IWB13397	522460171	inter2	513884171	532211363	18327192
	QTL461	BW	1B	IWB73734	523635363	inter2
QFhb_Cls_DW_1B.2	QTL16	DW	1B	IWB56695	536203667	inter2	527627667	549971759	22344092
	QTL18	DW	1B	IWB71347	540941630	inter2
	QTL19	DW	1B	IWA6134	541395759	inter2
QFhb.Cls_DW_BW_1B.4	QTL20	DW	1B	IWA3684	555077387	inter2	546501387	572196824	25695437
	QTL157	BW	1B	IWA6479	563620824	inter2
QFhb.Cls_DW_BW_1B.5	QTL21	DW	1B	IWB10104	574375445	inter2	565799445	585146489	19347044
	QTL158	BW	1B	IWB28295	576570489	inter2
QFhb_Cls_BW_1B.3	QTL159	BW	1B	IWB40197	586472828	inter2	577896828	596895738	18998910
	QTL160	BW	1B	IWB73608	586865139	inter2
	QTL161	BW	1B	IWB12504	588103860	inter2
	QTL20	BW	1B	IWB29959	588319738	inter2
QTL22_DW	QTL22	DW	1B	IWB64037	595958389	R2	594504589	597412189	2907600
QTL21_BW	QTL21	BW	1B	IWA255	617298821	R2	615845021	618752621	2907600
QTL452_BW	QTL452	BW	1B	IWB25833	628046798	R2	626592998	629500598	2907600
QTL341_DW	QTL341	DW	1B	IWB26080	639546389	R2	638092589	641000189	2907600
QTL23_DW	QTL23	DW	1B	IWB13172	653340010	R2	651886210	654793810	2907600
QTL25_DW	QTL25	DW	1B	IWB31066	676793558	R2	675339758	678247358	2907600
QFhb.Cls_DW_BW_2A.1	QTL431	BW	2A	IWB72491	3383581	R1	1929781	6429947	4500166
	QTL59	BW	2A	IWA6745	3508966	R1
	QTL55	BW	2A	IWA1563	4341379	R1
	QTL357	DW	2A	IWA6922	4976147	R1
QTL26_DW	QTL26	DW	2A	IWB59945	12298409	R1	10844609	13752209	2907600
QTL27_DW	QTL27	DW	2A	IWB69599	18401516	R1	16947716	19855316	2907600
QTL432_BW	QTL432	BW	2A	IWB11847	23438854	R1	21985054	24892654	2907600
QTL29_DW	QTL29	DW	2A	IWB70927	26934199	R1	25480399	28387999	2907600
QFhb.Cls_DW_BW_2A.2	QTL30	DW	2A	IWA1166	29153155	R1	27699355	33504939	5805584
	QTL31	DW	2A	IWB47995	29645825	R1
	QTL32	DW	2A	IWB44250	30911616	R1
	QTL297	DW	2A	IWB63138	31677849	R1
	QTL162	BW	2A	IWB10499	32051139	R1
QTL52_BW	QTL52	BW	2A	IWB38844	34130605	R1	32676805	35584405	2907600
QTL163_BW	QTL163	BW	2A	IWB73041	36755631	R1	35301831	38209431	2907600
QTL444_BW	QTL444	BW	2A	IWA3194	70572934	inter1	61996934	79148934	17152000
QFhb_Cls_DW_2A.1	QTL35	DW	2A	IWB73852	138354885	inter1	129778885	148633797	18854912
	QTL37	DW	2A	IWB27952	139462913	inter1
	QTL38	DW	2A	IWB66683	140057797	inter1
QTL164_BW	QTL164	BW	2A	IWA534	168935859	inter1	160359859	177511859	17152000
QTL294_DW	QTL294	DW	2A	IWB10237	197626487	inter1	189050487	206202487	17152000
QFhb_Cls_BW_2A.1	QTL165	BW	2A	IWB34407	206795422	C	99676422	663953018	564276596
	QTL167	BW	2A	IWB11991	207940614	C
	QTL169	BW	2A	IWB35483	209362738	C
	QTL171	BW	2A	IWB36005	210548035	C
	QTL172	BW	2A	IWB49995	214167721	C
	QTL173	BW	2A	IWA5406	220259498	C
	QTL176	BW	2A	IWB7879	226321658	C
	QTL177	BW	2A	IWB28593	231586275	C
	QTL179	BW	2A	IWB28433	234782783	C
	QTL180	BW	2A	IWB57941	234786120	C
	QTL181	BW	2A	IWA1496	246904339	C
	QTL183	BW	2A	IWA1371	251755112	C
	QTL185	BW	2A	IWB34421	257342033	C
	QTL186	BW	2A	IWB46346	258691673	C
	QTL187	BW	2A	IWB34536	261015117	C
	QTL188	BW	2A	IWB52172	263254681	C
	QTL191	BW	2A	IWB36194	267262551	C
	QTL193	BW	2A	IWB12341	286599499	C
	QTL194	BW	2A	IWB38398	289882595	C
	QTL195	BW	2A	IWB34785	293010371	C
	QTL196	BW	2A	IWB64492	309579879	C
	QTL197	BW	2A	IWB35604	311322591	C
	QTL198	BW	2A	IWB10443	320594402	C
	QTL199	BW	2A	IWB53727	321130234	C
	QTL202	BW	2A	IWB39087	325445117	C
	QTL203	BW	2A	IWA1103	337421352	C
	QTL204	BW	2A	IWB11038	337422404	C
	QTL205	BW	2A	IWB52385	338929251	C
	QTL207	BW	2A	IWB35029	344430735	C
	QTL208	BW	2A	IWB9775	348358691	C
	QTL210	BW	2A	IWA3255	351894725	C
	QTL211	BW	2A	IWB35985	352948069	C
	QTL212	BW	2A	IWB66812	365608122	C
	QTL214	BW	2A	IWB52947	368006251	C
	QTL215	BW	2A	IWB10685	374391499	C
	QTL216	BW	2A	IWB40770	380162411	C
	QTL220	BW	2A	IWB52237	383012799	C
	QTL221	BW	2A	IWB3486	386436531	C
	QTL223	BW	2A	IWB51162	388947048	C
	QTL225	BW	2A	IWB38681	389491177	C
	QTL228	BW	2A	IWB71534	392926444	C
	QTL230	BW	2A	IWB63212	402191867	C
	QTL231	BW	2A	IWB52560	405131616	C
	QTL232	BW	2A	IWB52727	405737949	C
	QTL233	BW	2A	IWB74637	409395516	C
	QTL235	BW	2A	IWB58225	409889873	C
	QTL236	BW	2A	IWA1252	412645039	C
	QTL237	BW	2A	IWA7531	440773460	C
	QTL238	BW	2A	IWB58676	445644327	C
	QTL239	BW	2A	IWA6593	445666985	C
	QTL241	BW	2A	IWB52471	449961911	C
	QTL242	BW	2A	IWB57378	464086846	C
	QTL243	BW	2A	IWB32212	464873130	C
	QTL247	BW	2A	IWA5272	492666351	C
	QTL248	BW	2A	IWB46662	496813323	C
	QTL249	BW	2A	IWB186	497465518	C
	QTL251	BW	2A	IWA3086	498879968	C
	QTL252	BW	2A	IWB8815	501013762	C
	QTL253	BW	2A	IWA2948	501250619	C
QTL39_DW	QTL39	DW	2A	IWA412	556834018	C
QTL254_BW	QTL254	BW	2A	IWB13965	573442275	inter2	564866275	582018275	17152000
QFhb_Cls_BW_2A.2	QTL256	BW	2A	IWA3417	598086698	inter2	589510698	608777835	19267137
	QTL51	BW	2A	IWA7947	600201835	inter2
QTL350_DW	QTL350	DW	2A	IWA5244	681565752	R2	680111952	683019552	2907600
QTL257_BW	QTL257	BW	2A	IWB13648	691749827	R2	690296027	693203627	2907600
QTL53_BW	QTL53	BW	2A	IWB12332	701377125	R2	699923325	702830925	2907600
QTL40_DW	QTL40	DW	2A	IWA7540	706762763	R2	705308963	708216563	2907600
QTL58_BW	QTL58	BW	2A	IWA1960	726064385	R2	724610585	727518185	2907600
QTL57_BW	QTL57	BW	2A	IWB71948	741949550	R2	740495750	743403350	2907600
QTL41_DW	QTL41	DW	2A	IWB5740	743673594	R2	742219794	745127394	2907600
QTL42_DW	QTL42	DW	2A	IWB12021	759510454	R2	758056654	760964254	2907600
QTL54_BW	QTL54	BW	2A	IWB72975	762377732	R2	760923932	763831532	2907600
QTL43_DW	QTL43	DW	2A	IWB60386	769304572	R2	767850772	770758372	2907600
QFhb.Cls_DW_BW_2A.3	QTL261	BW	2A	IWB10614	773045061	R2	771591261	775975566	4384305
	QTL44	DW	2A	IWB64722	773903990	R2
	QTL453	BW	2A	IWA4463	774521766	R2
QTL45_DW	QTL45	DW	2B	IWB315	970362	R1	0	2424162	2424162
QFhb_Cls_DW_2B.1	QTL46	DW	2B	IWB7677	3418896	R1	1965096	5620660	3655564
	QTL47	DW	2B	IWB58123	4166860	R1
QTL262_BW	QTL262	BW	2B	IWB54841	10250190	R1	8796390	11703990	2907600
QTL48_DW	QTL48	DW	2B	IWB3429	13015883	R1	11562083	14469683	2907600
QFhb_Cls_DW_2B.2	QTL49	DW	2B	IWB11443	16236236	R1	14782436	18408050	3625614
	QTL50	DW	2B	IWB24939	16954250	R1
QTL51_DW	QTL51	DW	2B	IWB68413	21617081	R1	20163281	23070881	2907600
QTL263_BW	QTL263	BW	2B	IWB8628	24666327	R1	23212527	26120127	2907600
QTL415_BW	QTL415	BW	2B	IWB57906	49648847	R1	48195047	51102647	2907600
QTL462_BW	QTL462	BW	2B	IWB43273	56658455	R1	55204655	58112255	2907600
QTL52_DW	QTL52	DW	2B	IWB36920	92440208	R1	90986408	93894008	2907600
QFhb.Cls_DW_BW_2B.1	QTL264	BW	2B	IWB30324	109387478	R1	107933678	111831528	3897850
	QTL307	DW	2B	IWB62688	110377728	R1
QFhb.Cls_DW_BW_2B.2	QTL53	DW	2B	IWB60612	197538326	inter1	188962326	216649502	27687176
	QTL125	BW	2B	IWB58274	205216334	inter1
	QTL97	BW	2B	IWB64392	208073502	inter1
QFhb.Cls_DW_BW_2B.3	QTL265	BW	2B	IWB13007	227982388	C	120863388	542737246	421873858
	QTL266	BW	2B	IWB26836	242772421	C
	QTL267	BW	2B	IWB71169	245519395	C
	QTL268	BW	2B	IWB27949	248941264	C
	QTL269	BW	2B	IWB57078	297521118	C
	QTL270	BW	2B	IWB14552	329435072	C
	QTL271	BW	2B	IWB38467	378021116	C
	QTL54	DW	2B	IWB46663	434119405	C
	QTL273	BW	2B	IWB41831	435618246	C
QTL274_BW	QTL274	BW	2B	IWB352	460700616	inter2
QFhb.Cls_DW_BW_2B.4	QTL55	DW	2B	IWB69270	544739540	inter2	536163540	554343463	18179923
	QTL454	BW	2B	IWB62622	545767463	inter2
QTL56_DW	QTL56	DW	2B	IWB20922	594972129	inter2	586396129	603548129	17152000
QTL275_BW	QTL275	BW	2B	IWB6524	624559419	inter2	615983419	633135419	17152000
QTL57_DW	QTL57	DW	2B	IWB28337	664038781	inter2	655462781	672614781	17152000
QFhb.Cls_DW_BW_2B.5	QTL278	BW	2B	IWB36062	672746033	inter2	664170033	687996581	23826548
	QTL58	DW	2B	IWB26048	673093734	inter2
	QTL279	BW	2B	IWB35200	679420581	inter2
QTL316_DW	QTL316	DW	2B	IWB60488	701104891	inter2	692528891	709680891	17152000
QTL280_BW	QTL280	BW	2B	IWA1539	717551117	R2	716097317	719004917	2907600
QTL315_DW	QTL315	DW	2B	IWB54357	731958769	R2	730504969	733412569	2907600
QTL59_DW	QTL59	DW	2B	IWB62181	750037797	R2	748583997	751491597	2907600
QFhb.Cls_DW_BW_2B.6	QTL22	BW	2B	IWB34773	758308018	R2	756854218	759762631	2908413
	QTL60	DW	2B	IWB26482	758308831	R2
QTL61_DW	QTL61	DW	2B	IWB5439	763327538	R2	761873738	764781338	2907600
QFhb.Cls_DW_BW_2B.7	QTL281	BW	2B	IWA746	768263349	R2	766809549	770792999	3983450
	QTL62	DW	2B	IWB23478	769339199	R2
QTL282_BW	QTL282	BW	3A	IWB48677	345560	R1	0	1799360	1799360
QFhb.Cls_DW_BW_3A.1	QTL283	BW	3A	IWB10638	2626204	R1	1172404	6420256	5247852
	QTL63	DW	3A	IWB6644	2664813	R1
	QTL64	DW	3A	IWA2822	2669174	R1
	QTL284	BW	3A	IWB49839	2920067	R1
	QTL65	DW	3A	IWB48588	2981562	R1
	QTL66	DW	3A	IWB58566	3098179	R1
	QTL67	DW	3A	IWB2820	3453757	R1
	QTL68	DW	3A	IWB40591	3623001	R1
	QTL69	DW	3A	IWB1839	3698080	R1
	QTL70	DW	3A	IWB23358	4966456	R1
QFhb_Cls_BW_3A.1	QTL65	BW	3A	IWA851	16512096	R1	15058296	18668456	3610160
	QTL285	BW	3A	IWB37079	17214656	R1
QFhb.Cls_DW_BW_3A.2	QTL286	BW	3A	IWB63761	21495331	R1	20041531	23918595	3877064
	QTL319	DW	3A	IWB5723	22464795	R1
QTL71_DW	QTL71	DW	3A	IWB47869	33122706	R1	31668906	34576506	2907600
QFhb_Cls_BW_3A.2	QTL64	BW	3A	IWB43613	51695547	R1	50241747	53725185	3483438
	QTL62	BW	3A	IWB55686	52271385	R1
QTL299_DW	QTL299	DW	3A	IWA8624	74388181	R1	72934381	75841981	2907600
QTL287_BW	QTL287	BW	3A	IWB42834	223149259	C	116030259	330268259	214238000
QFhb.Cls_DW_BW_3A.3	QTL72	DW	3A	IWB67654	514584691	inter2	506008691	528155240	22146549
	QTL288	BW	3A	IWA2751	519579240	inter2
QTL468_BW	QTL468	BW	3A	IWA236	549972391	inter2	541396391	558548391	17152000
QFhb.Cls_DW_BW_3A.4	QTL289	BW	3A	IWB26728	558679496	inter2	550103496	567370218	17266722
	QTL73	DW	3A	IWB34546	558794218	inter2
QTL290_BW	QTL290	BW	3A	IWB47440	624414789	R2	622960989	625868589	2907600
QTL74_DW	QTL74	DW	3A	IWB71942	637961750	R2	636507950	639415550	2907600
QTL445_BW	QTL445	BW	3A	IWB36056	650847602	R2	649393802	652301402	2907600
QTL6_BW	QTL6	BW	3A	IWB40419	679422699	R2	677968899	680876499	2907600
QTL61_BW	QTL61	BW	3A	IWB39922	683567667	R2	682113867	685021467	2907600
QTL301_DW	QTL301	DW	3A	IWB37509	709354309	R2	707900509	710808109	2907600
QTL66_BW	QTL66	BW	3A	IWA8038	738719321	R2	737265521	740173121	2907600
QTL291_BW	QTL291	BW	3A	IWB72446	746380514	R2	744926714	747834314	2907600
QFhb.Cls_DW_BW_3B.1	QTL75	DW	3B	IWB73424	2026887	R1	573087	13754126	13181039
	QTL78	DW	3B	IWB72133	2651493	R1
	QTL80	DW	3B	IWB57554	3230200	R1
	QTL81	DW	3B	IWB73672	3900658	R1
	QTL463	BW	3B	IWB8756	5275616	R1
	QTL82	DW	3B	IWB36021	5563727	R1
	QTL83	DW	3B	IWB73929	5780093	R1
	QTL84	DW	3B	IWB53981	6229228	R1
	QTL455	BW	3B	IWA3724	6886922	R1
	QTL102	BW	3B	IWB51276	8173742	R1
	QTL292	BW	3B	IWB60771	8208965	R1
	QTL85	DW	3B	IWB60771	8208965	R1
	QTL446	BW	3B	IWB73916	8997703	R1
	QTL293	BW	3B	IWB14179	9494729	R1
	QTL337	DW	3B	IWB66635	9603642	R1
	QTL86	DW	3B	IWB64968	9604028	R1
	QTL294	BW	3B	IWB68172	9977368	R1
	QTL295	BW	3B	IWA5426	10362921	R1
	QTL25	BW	3B	IWB67376	10858916	R1
	QTL101	BW	3B	IWB50547	10873457	R1
	QTL87	DW	3B	IWB60533	10877206	R1
	QTL107	BW	3B	IWB37219	11202217	R1
	QTL88	DW	3B	IWB11085	11487450	R1
	QTL297	BW	3B	IWB34890	11558287	R1
	QTL90	DW	3B	IWB59448	11595258	R1
	QTL24	BW	3B	IWB73453	12300326	R1
QFhb.Cls_DW_BW_3B.2	QTL298	BW	3B	IWB56976	15232982	R1	13779182	17844404	4065222
	QTL91	DW	3B	IWA3260	16390604	R1
QFhb.Cls_DW_BW_3B.3	QTL303	BW	3B	IWB6660	17851854	R1	16398054	20945197	4547143
	QTL92	DW	3B	IWB1925	19109100	R1
	QTL304	BW	3B	IWB8163	19491397	R1
QTL23_BW	QTL23	BW	3B	IWB72944	21118723	R1	19664923	22572523	2907600
QTL353_DW	QTL353	DW	3B	IWB348	49881422	R1	48427622	51335222	2907600
QTL302_DW	QTL302	DW	3B	IWB64332	55475358	R1	54021558	56929158	2907600
QTL104_BW	QTL104	BW	3B	IWB53865	77068254	inter1	68492254	85644254	17152000
QTL95_DW	QTL95	DW	3B	IWB71608	147685996	inter1	139109996	156261996	17152000
QTL106_BW	QTL106	BW	3B	IWB27586	516141336	inter2	507565336	524717336	17152000
QFhb.Cls_DW_BW_3B.4	QTL96	DW	3B	IWB28150	571888166	inter2	563312166	584232727	20920561
	QTL99	DW	3B	IWB22606	572420615	inter2
	QTL305	BW	3B	IWB54982	574926674	inter2
	QTL306	BW	3B	IWB11492	575368729	inter2
	QTL100	DW	3B	IWA8520	575656727	inter2
QFhb.Cls_DW_BW_3B.5	QTL307	BW	3B	IWA5710	584371546	inter2	575795546	598425011	22629465
	QTL309	BW	3B	IWA4218	588724050	inter2
	QTL101	DW	3B	IWB71946	589849011	inter2
QTL310_BW	QTL310	BW	3B	IWB58033	658833449	inter2	650257449	667409449	17152000
QTL311_BW	QTL311	BW	3B	IWA1332	674411567	inter2	665835567	682987567	17152000
QFhb.Cls_DW_BW_3B.6	QTL102	DW	3B	IWB20294	717944282	inter2	709368282	729305964	19937682
	QTL126	BW	3B	IWB54439	720729964	inter2
QTL426_BW	QTL426	BW	3B	IWA6542	730476843	inter2	721900843	739052843	17152000
QTL416_BW	QTL416	BW	3B	IWB41022	748684425	R2	747230625	750138225	2907600
QFhb_Cls_DW_3B.1	QTL103	DW	3B	IWB71428	751656009	R2	750202209	753702826	3500617
	QTL104	DW	3B	IWA8354	752249026	R2
QFhb.Cls_DW_BW_3B.7	QTL417	BW	3B	IWB43428	768225059	R2	766771259	770320207	3548948
	QTL342	DW	3B	IWB23680	768866407	R2
QTL105_DW	QTL105	DW	3B	IWB4169	800415233	R2	798961433	801869033	2907600
QTL106_DW	QTL106	DW	3B	IWB833	802755503	R2	801301703	804209303	2907600
QTL312_BW	QTL312	BW	3B	IWB72294	807181113	R2	805727313	808634913	2907600
QTL313_BW	QTL313	BW	3B	IWB36567	823114026	R2	821660226	824567826	2907600
QTL105_BW	QTL105	BW	3B	IWB8058	830409988	R2	828956188	831863788	2907600
QTL314_BW	QTL314	BW	4A	IWB21392	6911024	R1	5457224	8364824	2907600
QTL107_DW	QTL107	DW	4A	IWB46373	20757073	R1	19303273	22210873	2907600
QTL317_BW	QTL317	BW	4A	IWB6756	24056369	R1	22602569	25510169	2907600
QTL318_BW	QTL318	BW	4A	IWB67355	28414321	R1	26960521	29868121	2907600
QTL456_BW	QTL456	BW	4A	IWA2533	36632982	R1	35179182	38086782	2907600
QTL474_BW	QTL474	BW	4A	IWB5953	45538935	R1	44085135	46992735	2907600
QTL319_BW	QTL319	BW	4A	IWA1639	433844199	C	326725199	540963199	214238000
QFhb_Cls_BW_4A.1	QTL71	BW	4A	IWA5269	567555605	inter2	558979605	581695740	22716135
	QTL73	BW	4A	IWB25985	571155821	inter2
	QTL435	BW	4A	IWB71278	573119740	inter2
QTL108_DW	QTL108	DW	4A	IWB37930	582220314	inter2	573644314	590796314	17152000
QFhb.Cls_DW_BW_4A.1	QTL72	BW	4A	IWB34669	602533738	inter2	593957738	618958964	25001226
	QTL109	DW	4A	IWA2383	605552985	inter2
	QTL110	DW	4A	IWB56920	610382964	inter2
QTL320_BW	QTL320	BW	4A	IWB44077	622206305	inter2	613630305	630782305	17152000
QFhb_Cls_BW_4A.2	QTL418	BW	4A	IWB87	635189412	inter2	626613412	644893818	18280406
	QTL68	BW	4A	IWB48435	636317818	inter2
QTL111_DW	QTL111	DW	4A	IWB68839	663810542	R2	662356742	665264342	2907600
QTL69_BW	QTL69	BW	4A	IWB74163	667723210	R2	666269410	669177010	2907600
QTL7_BW	QTL7	BW	4A	IWB71467	703493550	R2	702039750	704947350	2907600
QFhb_Cls_BW_4A.3	QTL70	BW	4A	IWB1379	707177080	R2	705723280	708893743	3170463
	QTL321	BW	4A	IWB36617	707439943	R2
QTL67_BW	QTL67	BW	4A	IWB30795	725523755	R2	724069955	726977555	2907600
QTL112_DW	QTL112	DW	4A	IWB71318	727573705	R2	726119905	729027505	2907600
QTL322_BW	QTL322	BW	4A	IWB72909	733371688	R2	731917888	734825488	2907600
QTL113_DW	QTL113	DW	4B	IWB60509	71363	R1	0	1525163	1525163
QTL114_DW	QTL114	DW	4B	IWB70795	4947086	R1	3493286	6400886	2907600
QTL29_BW	QTL29	BW	4B	IWB71830	12562095	R1	11108295	14015895	2907600
QFhb.Cls_DW_BW_4B.1	QTL471	BW	4B	IWB73001	25014386	R1	23560586	27380727	3820141
	QTL115	DW	4B	IWA103	25926927	R1
QFhb.Cls_DW_BW_4B.2	QTL116	DW	4B	IWA500	27400114	R1	25946314	28859355	2913041
	QTL420	BW	4B	IWB19555	27405555	R1
QFhb.Cls_DW_BW_4B.3	QTL338	DW	4B	IWB58189	29271053	R1	27817253	32108256	4291003
	QTL118	DW	4B	IWB58189	29271053	R1
	QTL109	BW	4B	IWB56078	30654456	R1
	QTL119	DW	4B	IWB56078	30654456	R1
QFhb_Cls_DW_4B.1	QTL120	DW	4B	IWB6839	33909415	R1	32455615	38117290	5661675
	QTL121	DW	4B	IWA2194	35030760	R1
	QTL122	DW	4B	IWB4720	36330055	inter1
	QTL123	DW	4B	IWB71022	36663490	inter1
QTL124_DW	QTL124	DW	4B	IWB73588	53314277	inter1	44738277	61890277	17152000
QFhb.Cls_DW_BW_4B.4	QTL125	DW	4B	IWB67484	87326718	C	0	304338498	304338498
	QTL323	BW	4B	IWB73115	141005947	C
	QTL126	DW	4B	IWB68259	180050895	C
	QTL127	DW	4B	IWB43495	197219498	C
QFhb.Cls_DW_BW_4B.5	QTL128	DW	4B	IWB47287	346720061	C	338144061	530253211	192109150
	QTL324	BW	4B	IWB66082	387545951	C
	QTL129	DW	4B	IWA3325	447635806	C
	QTL359	DW	4B	IWB64397	521547269	inter2
	QTL110	BW	4B	IWB36397	521677211	inter2
QTL437_BW	QTL437	BW	4B	IWB67166	530479603	inter2	521903603	539055603	17152000
QFhb_Cls_DW_4B.2	QTL130	DW	4B	IWB52054	562468345	inter2	553892345	572993241	19100896
	QTL131	DW	4B	IWB49052	564417241	inter2
QTL436_BW	QTL436	BW	4B	IWB54728	603654355	inter2	595078355	612230355	17152000
QTL325_BW	QTL325	BW	4B	IWA3279	649186122	R2	647732322	650639922	2907600
QFhb.Cls_DW_BW_4B.6	QTL132	DW	4B	IWA1861	652717124	R2	651263324	655467278	4203954
	QTL127	BW	4B	IWA3654	654013478	R2
QFhb_Cls_DW_4B.3	QTL133	DW	4B	IWB74055	656504244	R2	655050444	658751332	3700888
	QTL308	DW	4B	IWA6397	657297532	R2
QTL135_DW	QTL135	DW	4B	IWB43355	662112468	R2	660658668	663566268	2907600
QTL136_DW	QTL136	DW	4B	IWB18483	674145653	R2	672691853	675599453	2907600
QTL140_DW	QTL140	DW	5A	IWB3651	3785291	R1	2331491	5239091	2907600
QTL141_DW	QTL141	DW	5A	IWB12123	15382396	R1	13928596	16836196	2907600
QTL128_BW	QTL128	BW	5A	IWB35357	18221524	R1	16767724	19675324	2907600
QTL326_BW	QTL326	BW	5A	IWA3365	27214350	R1	25760550	28668150	2907600
QTL327_BW	QTL327	BW	5A	IWB62899	38019637	R1	36565837	39473437	2907600
QTL329_BW	QTL329	BW	5A	IWB63883	43334550	inter1	34758550	51910550	17152000
QFhb_Cls_BW_5A.1	QTL330	BW	5A	IWB21817	145039714	C	37920714	327018925	289098211
	QTL331	BW	5A	IWB9274	219899925	C
QTL332_BW	QTL332	BW	5A	IWB72038	388410100	inter2	379834100	396986100	17152000
QFhb.Cls_DW_BW_5A.1	QTL8	BW	5A	IWB74664	400332958	inter2	391756958	411961695	20204737
	QTL323	DW	5A	IWB47676	403385695	inter2
QFhb.Cls_DW_BW_5A.2	QTL12	BW	5A	IWB25997	413485073	inter2	404909073	446226150	41317077
	QTL333	BW	5A	IWB37714	418786325	inter2
	QTL355	DW	5A	IWB35865	420354790	inter2
	QTL11	BW	5A	IWB35865	420354790	inter2
	QTL328	DW	5A	IWB33227	421138304	inter2
	QTL79	BW	5A	IWB71455	422686737	inter2
	QTL344	DW	5A	IWB66908	426146185	inter2
	QTL334	BW	5A	IWB12508	427193254	inter2
	QTL343	DW	5A	IWB44479	430561403	inter2
	QTL335	BW	5A	IWB74983	437650150	inter2
QFhb.Cls_DW_BW_5A.3	QTL336	BW	5A	IWB10384	448501746	inter2	439925746	474741185	34815439
	QTL338	BW	5A	IWB57494	456319412	inter2
	QTL340	BW	5A	IWB35869	457994104	inter2
	QTL327	DW	5A	IWB65869	461264815	inter2
	QTL449	BW	5A	IWB39532	466165185	inter2
QTL13_BW	QTL13	BW	5A	IWA4299	475479114	inter2	466903114	484055114	17152000
QTL341_BW	QTL341	BW	5A	IWB8343	484194042	inter2	475618042	492770042	17152000
QTL339_DW	QTL339	DW	5A	IWB47646	502918031	inter2	494342031	511494031	17152000
QTL322_DW	QTL322	DW	5A	IWB61678	529608705	R2	528154905	531062505	2907600
QTL465_BW	QTL465	BW	5A	IWA4648	532807190	R2	531353390	534260990	2907600
QTL325_DW	QTL325	DW	5A	IWB38386	534849042	R2	533395242	536302842	2907600
QFhb_Cls_DW_5A.1	QTL324	DW	5A	IWB10727	539883010	R2	538429210	541737448	3308238
	QTL142	DW	5A	IWB72283	540283648	R2
QTL143_DW	QTL143	DW	5A	IWB73488	542778075	R2	541324275	544231875	2907600
QFhb_Cls_DW_5A.2	QTL144	DW	5A	IWB12018	544774265	R2	543320465	549798520	6478055
	QTL151	DW	5A	IWB37868	545372138	R2
	QTL153	DW	5A	IWB51121	545867604	R2
	QTL154	DW	5A	IWB11980	546230032	R2
	QTL156	DW	5A	IWB34653	546488119	R2
	QTL157	DW	5A	IWB56489	546754416	R2
	QTL329	DW	5A	IWB73502	546754457	R2
	QTL158	DW	5A	IWB73502	546754457	R2
	QTL161	DW	5A	IWB28837	547151641	R2
	QTL162	DW	5A	IWA4221	548344428	R2
	QTL165	DW	5A	IWB34703	548344720	R2
QFhb_Cls_DW_5A.3	QTL168	DW	5A	IWA2	550283151	R2	548829351	552440555	3611204
	QTL169	DW	5A	IWA2	550283151	R2
	QTL176	DW	5A	IWB44169	550986755	R2
	QTL177	DW	5A	IWB44169	550986755	R2
QTL178_DW	QTL178	DW	5A	IWA4448	552863169	R2	551409369	554316969	2907600
QFhb.Cls_DW_BW_5A.4	QTL180	DW	5A	IWB72051	555977958	R2	554524158	558484805	3960647
	QTL343	BW	5A	IWA4276	556223258	R2
	QTL344	BW	5A	IWB8258	556583673	R2
	QTL181	DW	5A	IWB8258	556583673	R2
	QTL182	DW	5A	IWB8258	556583673	R2
	QTL183	DW	5A	IWB73150	556646225	R2
	QTL346	BW	5A	IWA4805	556779541	R2
	QTL184	DW	5A	IWB64235	557031005	R2
QFhb_Cls_DW_5A.4	QTL185	DW	5A	IWB27060	559337516	R2	557883716	562932874	5049158
	QTL186	DW	5A	IWB66619	560518361	R2
	QTL321	DW	5A	IWB73680	561479074	R2
QTL349_BW	QTL349	BW	5A	IWB73680	565193151	R2	563739351	566646951	2907600
QTL188_DW	QTL188	DW	5A	IWB32889	574678486	R2	573224686	576132286	2907600
QTL350_BW	QTL350	BW	5A	IWB41800	576451408	R2	574997608	577905208	2907600
QTL189_DW	QTL189	DW	5A	IWB35863	580944001	R2	579490201	582397801	2907600
QTL472_BW	QTL472	BW	5A	IWB13942	587231657	R2	585777857	588685457	2907600
QTL190_DW	QTL190	DW	5A	IWB71647	590084938	R2	588631138	591538738	2907600
QTL296_DW	QTL296	DW	5A	IWB72903	604102564	R2	602648764	605556364	2907600
QTL300_DW	QTL300	DW	5A	IWB48439	610522180	R2	609068380	611975980	2907600
QFhb_Cls_BW_5A.2	QTL75	BW	5A	IWA2839	639249609	R2	637795809	642074162	4278353
	QTL74	BW	5A	IWB61323	640620362	R2
QTL10_BW	QTL10	BW	5A	IWA3335	644740395	R2	643286595	646194195	2907600
QTL351_BW	QTL351	BW	5A	IWA2947	649348394	R2	647894594	650802194	2907600
QFhb.Cls_DW_BW_5A.5	QTL458	BW	5A	IWB6716	657084054	R2	655630254	659174087	3543833
	QTL352	BW	5A	IWB72152	657585084	R2
	QTL191	DW	5A	IWB54805	657720287	R2
QTL353_BW	QTL353	BW	5A	IWB69406	663207020	R2	661753220	664660820	2907600
QFhb_Cls_BW_5A.3	QTL354	BW	5A	IWB6627	665771201	R2	664317401	668737681	4420280
	QTL355	BW	5A	IWA6988	666965889	R2
	QTL76	BW	5A	IWB38410	667283881	R2
QTL192_DW	QTL192	DW	5B	IWB11709	5174719	R1	3720919	6628519	2907600
QTL116_BW	QTL116	BW	5B	IWB68150	9790852	R1	8337052	11244652	2907600
QTL30_BW	QTL30	BW	5B	IWB73718	13209089	R1	11755289	14662889	2907600
QTL356_BW	QTL356	BW	5B	IWB73978	17876218	R1	16422418	19330018	2907600
QTL193_DW	QTL193	DW	5B	IWB10125	19637119	R1	18183319	21090919	2907600
QTL115_BW	QTL115	BW	5B	IWB27933	45735603	R1	44281803	47189403	2907600
QFhb_Cls_BW_5B.1	QTL357	BW	5B	IWB65796	52109038	inter1	43533038	63862120	20329082
	QTL359	BW	5B	IWB34688	53127911	inter1
	QTL360	BW	5B	IWA7254	53769608	inter1
	QTL364	BW	5B	IWB23193	54811578	inter1
	QTL366	BW	5B	IWA8126	55286120	inter1
QTL194_DW	QTL194	DW	5B	IWB8260	67639516	inter1
QTL367_BW	QTL367	BW	5B	IWA4756	178215591	C	71096591	285334591	214238000
QTL195_DW	QTL195	DW	5B	IWA4414	364948522	C	257829522	472067522	214238000
QFhb.Cls_DW_BW_5B.1	QTL346	DW	5B	IWA5742	428808564	inter2	420232564	443886010	23653446
	QTL31	BW	5B	IWA6992	435310010	inter2
QTL368_BW	QTL368	BW	5B	IWB3607	474884785	inter2	466308785	483460785	17152000
QFhb_Cls_DW_5B.1	QTL196	DW	5B	IWA7776	506487957	inter2	497911957	522971841	25059884
	QTL303	DW	5B	IWB72334	514395841	inter2
QFhb_Cls_BW_5B.2	QTL369	BW	5B	IWA6894	542495332	R2	541041532	543953264	2911732
	QTL429	BW	5B	IWA6895	542499464	R2
QTL370_BW	QTL370	BW	5B	IWB55478	547845570	R2	546391770	549299370	2907600
QTL459_BW	QTL459	BW	5B	IWB46909	552030250	R2	550576450	553484050	2907600
QTL345_DW	QTL345	DW	5B	IWA1780	559774294	R2	558320494	561228094	2907600
QTL466_BW	QTL466	BW	5B	IWA6718	569346974	R2	567893174	570800774	2907600
QTL197_DW	QTL197	DW	5B	IWB36002	574041428	R2	572587628	575495228	2907600
QFhb_Cls_BW_5B.3	QTL117	BW	5B	IWB29442	576831158	R2	575377358	579408852	4031494
	QTL112	BW	5B	IWB7415	576910056	R2
	QTL427	BW	5B	IWB40210	577955052	R2
QFhb.Cls_DW_BW_5B.2	QTL111	BW	5B	IWB60268	579955404	R2	578501604	582332239	3830635
	QTL198	DW	5B	IWB7206	580878439	R2
QTL428_BW	QTL428	BW	5B	IWB2191	583808592	R2	582354792	585262392	2907600
QTL199_DW	QTL199	DW	5B	IWB74046	585859289	R2	584405489	587313089	2907600
QTL200_DW	QTL200	DW	5B	IWB21508	588043826	R2	586590026	589497626	2907600
QFhb_Cls_BW_5B.4	QTL371	BW	5B	IWB68074	592759285	R2	591305485	595444367	4138882
	QTL113	BW	5B	IWB45473	593990567	R2
QTL114_BW	QTL114	BW	5B	IWB68185	600678891	R2	599225091	602132691	2907600
QTL202_DW	QTL202	DW	5B	IWB69025	620190180	R2	618736380	621643980	2907600
QTL372_BW	QTL372	BW	5B	IWB73100	635337256	R2	633883456	636791056	2907600
QTL373_BW	QTL373	BW	5B	IWB7836	684159065	R2	682705265	685612865	2907600
QTL374_BW	QTL374	BW	6A	IWB7949	3477413	R1	2023613	4931213	2907600
QFhb_Cls_DW_6A.1	QTL203	DW	6A	IWB841	10542214	R1	9088414	12991779	3903365
	QTL204	DW	6A	IWB7996	11537979	R1
QFhb_Cls_DW_6A.2	QTL205	DW	6A	IWB51731	16371946	R1	14918146	18214065	3295919
	QTL206	DW	6A	IWB54795	16760265	R1
QTL207_DW	QTL207	DW	6A	IWB38294	19698732	R1	18244932	21152532	2907600
QTL375_BW	QTL375	BW	6A	IWB22480	25900481	R1	24446681	27354281	2907600
QTL85_BW	QTL85	BW	6A	IWB36508	37273307	R1	35819507	38727107	2907600
QTL376_BW	QTL376	BW	6A	IWB69925	46085233	inter1	37509233	54661233	17152000
QFhb.Cls_DW_BW_6A.1	QTL377	BW	6A	IWB52972	230934226	C
	QTL208	DW	6A	IWB35212	325722678	C
QTL209_DW	QTL209	DW	6A	IWB62878	446638659	C	339519659	553757659	214238000
QTL83_BW	QTL83	BW	6A	IWB73744	483276491	inter2	474700491	491852491	17152000
QFhb_Cls_BW_6A.1	QTL378	BW	6A	IWB6191	498129329	inter2	489553329	508501095	18947766
	QTL381	BW	6A	IWB62830	498455712	inter2
	QTL383	BW	6A	IWB9763	499925095	inter2
QFhb.Cls_DW_BW_6A.2	QTL210	DW	6A	IWB69268	542709695	inter2	534133695	552993097	18859402
	QTL81	BW	6A	IWA4036	544417097	inter2
QTL438_BW	QTL438	BW	6A	IWB42262	576695703	R2	575241903	578149503	2907600
QTL211_DW	QTL211	DW	6A	IWB73985	586615625	R2	585161825	588069425	2907600
QTL384_BW	QTL384	BW	6A	IWB69770	589859845	R2	588406045	591313645	2907600
QFhb_Cls_DW_6A.3	QTL212	DW	6A	IWB28546	597277742	R2	595823942	600170667	4346725
	QTL213	DW	6A	IWB12266	598716867	R2
QTL385_BW	QTL385	BW	6A	IWB35245	600476584	R2	599022784	601930384	2907600
QTL214_DW	QTL214	DW	6A	IWB70133	603258491	R2	601804691	604712291	2907600
QTL215_DW	QTL215	DW	6A	IWB27507	606842992	R2	605389192	608296792	2907600
QTL216_DW	QTL216	DW	6A	IWB46593	609178400	R2	607724600	610632200	2907600
QTL217_DW	QTL217	DW	6A	IWB48840	612691354	R2	611237554	614145154	2907600
QTL218_DW	QTL218	DW	6B	IWA2098	4048627	R1	2594827	5502427	2907600
QTL219_DW	QTL219	DW	6B	IWB70382	9260896	R1	7807096	10714696	2907600
QTL221_DW	QTL221	DW	6B	IWB43811	10810895	R1	9357095	12264695	2907600
QTL224_DW	QTL224	DW	6B	IWB74087	12369260	R1	10915460	13823060	2907600
QFhb.Cls_DW_BW_6B.1	QTL225	DW	6B	IWB55027	15812942	R1	14359142	17531583	3172441
	QTL42	BW	6B	IWB6226	16077783	R1
	QTL226	DW	6B	IWB6226	16077783	R1
QFhb.Cls_DW_BW_6B.2	QTL227	DW	6B	IWB41097	28673353	R1	27219553	31368958	4149405
	QTL118	BW	6B	IWB9966	29915158	R1
QTL228_DW	QTL228	DW	6B	IWB7483	41600396	R1	40146596	43054196	2907600
QTL229_DW	QTL229	DW	6B	IWB42579	43756708	R1	42302908	45210508	2907600
QTL386_BW	QTL386	BW	6B	IWB39784	47744318	R1	46290518	49198118	2907600
QTL120_BW	QTL120	BW	6B	IWB69190	51936763	R1	50482963	53390563	2907600
QTL387_BW	QTL387	BW	6B	IWB9354	86637910	inter1	78061910	95213910	17152000
QFhb.Cls_DW_BW_6B.3	QTL439	BW	6B	IWB60404	113643609	inter1	105067609	133566495	28498886
	QTL230	DW	6B	IWB47642	119529781	inter1
	QTL232	DW	6B	IWB71635	124990495	inter1
QFhb.Cls_DW_BW_6B.4	QTL234	DW	6B	IWB54010	149580569	inter1	141004569	170711299	29706730
	QTL460	BW	6B	IWB43822	149585963	inter1
	QTL237	DW	6B	IWB61228	151339963	inter1
	QTL238	DW	6B	IWB33571	156133039	inter1
	QTL239	DW	6B	IWB36369	160487373	inter1
	QTL240	DW	6B	IWB6014	162135299	C
QFhb_Cls_DW_6B.1	QTL241	DW	6B	IWB36647	185914176	C	78795176	332570012	253774836
	QTL242	DW	6B	IWB63102	194010733	C
	QTL243	DW	6B	IWB31272	199035170	C
	QTL244	DW	6B	IWA3168	205391718	C
	QTL246	DW	6B	IWB4783	208296904	C
	QTL248	DW	6B	IWB13047	223665117	C
	QTL249	DW	6B	IWB50000	225451012	C
QFhb_Cls_DW_6B.2	QTL250	DW	6B	IWB31411	447307154	inter2	438731154	456539553	17808399
	QTL252	DW	6B	IWB58440	447963553	inter2
QTL388_BW	QTL388	BW	6B	IWB31427	518992092	inter2	510416092	527568092	17152000
QTL253_DW	QTL253	DW	6B	IWB45862	539470355	inter2	530894355	548046355	17152000
QTL254_DW	QTL254	DW	6B	IWB26462	554655524	inter2	546079524	563231524	17152000
QTL32_BW	QTL32	BW	6B	IWB66819	638028071	inter2	629452071	646604071	17152000
QFhb_Cls_BW_6B.1	QTL389	BW	6B	IWA2330	656847985	R2	655394185	658302034	2907849
	QTL390	BW	6B	IWA2331	656848234	R2
QTL391_BW	QTL391	BW	6B	IWB65276	662605870	R2	661152070	664059670	2907600
QTL255_DW	QTL255	DW	6B	IWB27199	669738199	R2	668284399	671191999	2907600
QTL394_BW	QTL394	BW	6B	IWB22227	673213484	R2	671759684	674667284	2907600
QTL119_BW	QTL119	BW	6B	IWB48050	675256450	R2	673802650	676710250	2907600
QTL257_DW	QTL257	DW	6B	IWB2746	677436832	R2	675983032	678890632	2907600
QTL258_DW	QTL258	DW	6B	IWB7972	682191450	R2	680737650	683645250	2907600
QTL260_DW	QTL260	DW	6B	IWB66697	690594128	R2	689140328	692047928	2907600
QTL476_BW	QTL476	BW	6B	IWB73072	694661555	R2	693207755	696115355	2907600
QTL261_DW	QTL261	DW	7A	IWB28918	174894	R1	0	1628694	1628694
QTL262_DW	QTL262	DW	7A	IWB45418	2771930	R1	1318130	4225730	2907600
QFhb.Cls_DW_BW_7A.1	QTL263	DW	7A	IWB29719	5746859	R1	4293059	8005248	3712189
	QTL440	BW	7A	IWB4527	6142875	R1
	QTL264	DW	7A	IWB70303	6551448	R1
QTL265_DW	QTL265	DW	7A	IWB53457	9138603	R1	7684803	10592403	2907600
QTL266_DW	QTL266	DW	7A	IWB42011	10880009	R1	9426209	12333809	2907600
QTL441_BW	QTL441	BW	7A	IWB48243	18188291	R1	16734491	19642091	2907600
QTL467_BW	QTL467	BW	7A	IWB4818	22514937	R1	21061137	23968737	2907600
QTL395_BW	QTL395	BW	7A	IWB68559	38274822	R1	36821022	39728622	2907600
QFhb.Cls_DW_BW_7A.2	QTL470	BW	7A	IWB67722	44540098	R1	43086298	47351683	4265385
	QTL295	DW	7A	IWB74024	45897883	R1
QTL450_BW	QTL450	BW	7A	IWA2710	65926524	R1	64472724	67380324	2907600
QTL473_BW	QTL473	BW	7A	IWA473	68837682	R1	67383882	70291482	2907600
QTL442_BW	QTL442	BW	7A	IWA2513	74183059	R1	72729259	75636859	2907600
QFhb.Cls_DW_BW_7A.3	QTL267	DW	7A	IWB71953	76601105	R1	75147305	79203220	4055915
	QTL356	DW	7A	IWB39614	77747796	R1
	QTL396	BW	7A	IWB46682	77749420	R1
QFhb.Cls_DW_BW_7A.4	QTL268	DW	7A	IWB6927	80604261	R1	79150461	82794327	3643866
	QTL397	BW	7A	IWB8251	81340527	R1
QFhb.Cls_DW_BW_7A.5	QTL398	BW	7A	IWA8161	82975488	inter1	74399488	98738760	24339272
	QTL269	DW	7A	IWA1438	90162760	inter1
QTL270_DW	QTL270	DW	7A	IWB8234	99370164	inter1	90794164	107946164	17152000
QTL272_DW	QTL272	DW	7A	IWB68586	111902406	inter1	103326406	120478406	17152000
QTL87_BW	QTL87	BW	7A	IWB71389	121913464	inter1	113337464	130489464	17152000
QTL273_DW	QTL273	DW	7A	IWB7751	131525614	inter1	122949614	140101614	17152000
QFhb_Cls_BW_7A.1	QTL399	BW	7A	IWB51843	317517088	C	210398088	469736493	259338405
	QTL400	BW	7A	IWB21296	362617493	C
QTL401_BW	QTL401	BW	7A	IWB21762	501641952	C	394522952	608760952	214238000
QTL274_DW	QTL274	DW	7A	IWA4601	552759765	inter2	544183765	561335765	17152000
QFhb.Cls_DW_BW_7A.6	QTL89	BW	7A	IWB72620	571693781	inter2	563117781	587288168	24170387
	QTL360	DW	7A	IWB26913	576824629	inter2
	QTL275	DW	7A	IWB55158	578712168	inter2
QFhb.Cls_DW_BW_7A.7	QTL276	DW	7A	IWB45289	603303689	inter2	594727689	620912934	26185245
	QTL402	BW	7A	IWB53764	606473665	inter2
	QTL443	BW	7A	IWB11000	612336934	inter2
QTL277_DW	QTL277	DW	7A	IWB73139	655356732	R2	653902932	656810532	2907600
QFhb.Cls_DW_BW_7A.8	QTL278	DW	7A	IWB47151	663922822	R2	662469022	666028393	3559371
	QTL430	BW	7A	IWB52846	663923066	R2
	QTL403	BW	7A	IWB23453	663938882	R2
	QTL279	DW	7A	IWA7047	663956184	R2
	QTL336	DW	7A	IWB7435	664362643	R2
	QTL16	BW	7A	IWA4910	664574593	R2
QTL354_DW	QTL354	DW	7A	IWB9574	683508150	R2	682054350	684961950	2907600
QTL88_BW	QTL88	BW	7A	IWB55071	718681633	R2	717227833	720135433	2907600
QTL280_DW	QTL280	DW	7B	IWB60028	114117	R1	0	1567917	1567917
QTL347_DW	QTL347	DW	7B	IWB36522	3353526	R1	1899726	4807326	2907600
QTL404_BW	QTL404	BW	7B	IWB3243	13162796	R1	11708996	14616596	2907600
QFhb_Cls_BW_7B.1	QTL406	BW	7B	IWB46309	14789073	R1	13335273	16926600	3591327
	QTL423	BW	7B	IWA1089	15472800	R1
	QTL424	BW	7B	IWA1089	15472800	R1
QTL407_BW	QTL407	BW	7B	IWB3369	17517955	R1	16064155	18971755	2907600
QTL408_BW	QTL408	BW	7B	IWA2894	33982785	R1	32528985	35436585	2907600
QTL281_DW	QTL281	DW	7B	IWA1315	41716241	R1	40262441	43170041	2907600
QTL409_BW	QTL409	BW	7B	IWB44432	45440606	R1	43986806	46894406	2907600
QFhb.Cls_DW_BW_7B.1	QTL425	BW	7B	IWB42653	58954655	R1	57500855	60582733	3081878
	QTL282	DW	7B	IWB42653	58954655	R1
	QTL283	DW	7B	IWB39783	59128933	R1
QTL122_BW	QTL122	BW	7B	IWB68850	72109494	inter1	63533494	80685494	17152000
QFhb.Cls_DW_BW_7B.2	QTL284	DW	7B	IWB72169	172248420	C	65129420	219521103	154391683
	QTL121	BW	7B	IWB56619	219521103	C
QTL285_DW	QTL285	DW	7B	IWB46001	519345764	inter2	510769764	527921764	17152000
QTL34_BW	QTL34	BW	7B	IWB3949	566525959	inter2	557949959	575101959	17152000
QTL410_BW	QTL410	BW	7B	IWB59197	578954724	inter2	570378724	587530724	17152000
QFhb.Cls_DW_BW_7B.3	QTL411	BW	7B	IWB48361	592364595	inter2	583788595	606054687	22266092
	QTL286	DW	7B	IWB58429	597478687	inter2
QFhb_Cls_DW_7B.1	QTL287	DW	7B	IWB56081	609951700	inter2	601375700	620729947	19354247
	QTL288	DW	7B	IWB70696	612153947	inter2
	QTL289	DW	7B	IWB46134	613838400	R2	612384600	615292200	2907600
	QTL290	DW	7B	IWB25804	622817820	R2	621364020	624271620	2907600
QFhb.Cls_DW_BW_7B.4	QTL35	BW	7B	IWB68305	645996187	R2	644542387	647449987	2907600
	QTL291	DW	7B	IWB68305	645996187	R2
QTL451_BW	QTL451	BW	7B	IWA4306	667545064	R2	666091264	668998864	2907600
QTL412_BW	QTL412	BW	7B	IWB75191	682216484	R2	680762684	683670284	2907600
QTL292_DW	QTL292	DW	7B	IWB34760	687909950	R2	686456150	689363750	2907600
QTL293_DW	QTL293	DW	7B	IWB8002	691785918	R2	690332118	693239718	2907600
QTL348_DW	QTL348	DW	7B	IWB69905	713739283	R2	712285483	715193083	2907600
Footnotes
aQTLs cluster code between bread and durum wheat: QFhb.Cls_DW_BW; QTLs cluster code for bread wheat only: QFhb.Cls_BW; QTLs cluster code for durum wheat only: QFhb.Cls_DW; Singletone code for bread wheat: QTLN_BW; Singletone code for durum wheat: QTLN_DW;
bBW= bread wheat; DW= durum wheat
cR1-R2: distal region chromosome; inter1-inter2: intergenic region chromosome; C: centromeric region chromosome

## Sheet: Footnotes
QTL intervals	bp					Start	End
R	1453800				1A	0	27800000	Td1A_D1	D1	Td1A_	1A-R1
Inter	8576000				1A	27800000	51600000	Td1A_PC1	PC1	Td1A_	1A-inter1
C	107119000				1A	51600000	360700000	Td1A_C	C	Td1A_	1A-C
					1A	360700000	566500000	Td1A_PC2	PC2	Td1A_	1A-inter2
					1A	566500000	585266722	Td1A_D2	D2	Td1A_	1A-R3
					1B	0	34000000	Td1B_D1	D1	Td1B_	1B-R1
					1B	34000000	88600000	Td1B_PC1	PC1	Td1B_	1B-inter1
					1B	88600000	314300000	Td1B_C	C	Td1B_	1B-C
					1B	314300000	595400000	Td1B_PC2	PC2	Td1B_	1B-inter2
					1B	595400000	681112512	Td1B_D2	D2	Td1B_	1B-R2
					2A	0	64200000	Td2A_D1	D1	Td2A_	2A-R1
					2A	64200000	201100000	Td2A_PC1	PC1	Td2A_	2A-inter1
					2A	201100000	560000000	Td2A_C	C	Td2A_	2A-C
					2A	560000000	666900000	Td2A_PC2	PC2	Td2A_	2A-inter2
					2A	666900000	775448786	Td2A_D2	D2	Td2A_	2A-R2
					2B	0	120000000	Td2B_D1	D1	Td2B_	2B-R1
					2B	120000000	209600000	Td2B_PC1	PC1	Td2B_	2B-inter1
					2B	209600000	441500000	Td2B_C	C	Td2B_	2B-C
					2B	441500000	712500000	Td2B_PC2	PC2	Td2B_	2B-inter2
					2B	712500000	790338525	Td2B_D2	D2	Td2B_	2B-R2
					3A	0	77900000	Td3A_D1	D1	Td3A_	3A-R1
					3A	77900000	109400000	Td3A_PC1	PC1	Td3A_	3A-inter1
					3A	109400000	479900000	Td3A_C	C	Td3A_	3A-C
					3A	479900000	596600000	Td3A_PC2	PC2	Td3A_	3A-inter2
					3A	596600000	746673839	Td3A_D2	D2	Td3A_	3A-R2
					3B	0	61100000	Td3B_D1	D1	Td3B_	3B-R1
					3B	61100000	195100000	Td3B_PC1	PC1	Td3B_	3B-inter1
					3B	195100000	504800000	Td3B_C	C	Td3B_	3B-C
					3B	504800000	742500000	Td3B_PC2	PC2	Td3B_	3B-inter2
					3B	742500000	836514780	Td3B_D2	D2	Td3B_	3B-R2
					4A	0	61800000	Td4A_D1	D1	Td4A_	4A-R1
					4A	61800000	133100000	Td4A_PC1	PC1	Td4A_	4A-inter1
					4A	133100000	532500000	Td4A_C	C	Td4A_	4A-C
					4A	532500000	660800000	Td4A_PC2	PC2	Td4A_	4A-inter2
					4A	660800000	736872137	Td4A_D2	D2	Td4A_	4A-R3
					4B	0	35800000	Td4B_D1	D1	Td4B_	4B-R1
					4B	35800000	71200000	Td4B_PC1	PC1	Td4B_	4B-inter1
					4B	71200000	467900000	Td4B_C	C	Td4B_	4B-C
					4B	467900000	642300000	Td4B_PC2	PC2	Td4B_	4B-inter2
					4B	642300000	676292951	Td4B_D2	D2	Td4B_	4B-R2
					5A	0	39700000	Td5A_D1	D1	Td5A_	5A-R1
					5A	39700000	46800000	Td5A_PC1	PC1	Td5A_	5A-inter1
					5A	46800000	385400000	Td5A_C	C	Td5A_	5A-C
					5A	385400000	503300000	Td5A_PC2	PC2	Td5A_	5A-inter1
					5A	503300000	669155517	Td5A_D2	D2	Td5A_	5A-R2
					5B	0	46100000	Td5B_D1	D1	Td5B_	5B-R1
					5B	46100000	89900000	Td5B_PC1	PC1	Td5B_	5B-inter1
					5B	89900000	393000000	Td5B_C	C	Td5B_	5B-C
					5B	393000000	536000000	Td5B_PC2	PC2	Td5B_	5B-inter1
					5B	536000000	701372996	Td5B_D2	D2	Td5B_	5B-R2
					6A	0	38900000	Td6A_D1	D1	Td6A_	6A-R1
					6A	38900000	107700000	Td6A_PC1	PC1	Td6A_	6A-inter1
					6A	107700000	480600000	Td6A_C	C	Td6A_	6A-C
					6A	480600000	547800000	Td6A_PC2	PC2	Td6A_	6A-inter1
					6A	547800000	615672275	Td6A_D2	D2	Td6A_	6A-R2
					6B	0	64000000	Td6B_D1	D1	Td6B_	6B-R1
					6B	64000000	161700000	Td6B_PC1	PC1	Td6B_	6B-inter1
					6B	161700000	439400000	Td6B_C	C	Td6B_	6B-C
					6B	439400000	648000000	Td6B_PC2	PC2	Td6B_	6B-inter1
					6B	648000000	698614761	Td6B_D2	D2	Td6B_	6B-R2
					7A	0	82900000	Td7A_D1	D1	Td7A_	7A-R1
					7A	82900000	249600000	Td7A_PC1	PC1	Td7A_	7A-inter1
					7A	249600000	510400000	Td7A_C	C	Td7A_	7A-C
					7A	510400000	634900000	Td7A_PC2	PC2	Td7A_	7A-inter1
					7A	634900000	728031845	Td7A_D2	D2	Td7A_	7A-R2
					7B	0	59300000	Td7B_D1	D1	Td7B_	7B-R1
					7B	59300000	135400000	Td7B_PC1	PC1	Td7B_	7B-inter1
					7B	135400000	411600000	Td7B_C	C	Td7B_	7B-C
					7B	411600000	613700000	Td7B_PC2	PC2	Td7B_	7B-inter1
					7B	613700000	722970987	Td7B_D2	D2	Td7B_	7B-R2
